# Supplementary material for: The role of PCBP1 in carbon ion-induced ferroptosis and inhibition of lung adenocarcinoma proliferation
Source: Front Public Health. 2025 Jan 8;12:1496439. doi: 10.3389/fpubh.2024.1496439 (PMC11750667; doi:10.3389/fpubh.2024.1496439)
Supplement: Supplementary file 5 [file Table_1.XLSX]

## Sheet: Feuil1
gene_id	gene_name	fc	log2(fc)	pval	qval	regulation	significant
ENSG00000114120	SLC25A36	0.420291	-1.25054	4.43778e-28	0	down	yes
ENSG00000172845	SP3	0.417262	-1.26098	4.97039e-25	0	down	yes
ENSG00000169564	PCBP1	0.33	-0.17	0	0	down	yes
ENSG00000187608	ISG15	3.35679	1.74708	1.11805e-24	0	up	yes
ENSG00000149311	ATM	0.400425	-1.3204	1.81832e-23	0	down	yes
ENSG00000101972	STAG2	0.384866	-1.37757	1.30916e-22	0	down	yes
ENSG00000011405	PIK3C2A	0.423324	-1.24017	8.59804e-22	0	down	yes
ENSG00000163660	CCNL1	0.422176	-1.24408	4.75331e-21	0	down	yes
ENSG00000166888	STAT6	1.42	0.51	0	0	up	yes
ENSG00000123473	STIL	0.457763	-1.12733	2.63269e-18	0	down	yes
ENSG00000170759	KIF5B	0.459188	-1.12284	4.18666e-18	0	down	yes
ENSG00000169251	NMD3	0.478034	-1.06482	8.74034e-18	0	down	yes
ENSG00000115966	ATF2	0.460251	-1.11951	1.10084e-17	0	down	yes
ENSG00000144895	EIF2A	0.446427	-1.1635	3.06432e-17	0	down	yes
ENSG00000165732	DDX21	0.520001	-0.943412	5.20764e-17	0	down	yes
ENSG00000271503	CCL5	2.86588	1.51898	1.79467e-16	0	up	yes
ENSG00000135913	USP37	0.415733	-1.26627	2.02071e-16	0	down	yes
ENSG00000104408	EIF3E	0.509296	-0.973423	2.29628e-16	0	down	yes
ENSG00000113658	SMAD5	0.470217	-1.0886	2.561e-16	0	down	yes
ENSG00000113594	LIFR	0.427048	-1.22753	3.03512e-16	0	down	yes
ENSG00000126777	KTN1	0.446143	-1.16442	1.55994e-15	0	down	yes
ENSG00000071794	HLTF	0.443601	-1.17266	2.03972e-15	0	down	yes
ENSG00000224858	RPL29P11	3.09	1.63	0	0	up	yes
ENSG00000247556	OIP5-AS1	0.569783	-0.811515	2.17813e-13	2.22773e-11	down	yes
ENSG00000164983	TMEM65	0.544936	-0.87584	2.20896e-13	2.25156e-11	down	yes
ENSG00000139218	SCAF11	0.479095	-1.06162	2.2684e-13	2.30312e-11	down	yes
ENSG00000082258	CCNT2	0.489001	-1.03209	2.27497e-13	2.30312e-11	down	yes
ENSG00000070961	ATP2B1	0.515534	-0.955861	2.30214e-13	2.32083e-11	down	yes
ENSG00000110318	CEP126	0.44398	-1.17143	2.30801e-13	2.32083e-11	down	yes
ENSG00000113810	SMC4	0.444751	-1.16893	2.34484e-13	2.34996e-11	down	yes
ENSG00000152256	PDK1	0.588021	-0.76606	2.39137e-13	2.38191e-11	down	yes
ENSG00000114062	UBE3A	0.52726	-0.923413	2.39268e-13	2.38191e-11	down	yes
ENSG00000131746	TNS4	1.5824	0.662116	2.52813e-13	2.5084e-11	up	yes
ENSG00000196712	NF1	0.512262	-0.965047	2.59183e-13	2.56308e-11	down	yes
ENSG00000116127	ALMS1	0.445525	-1.16642	2.68798e-13	2.64939e-11	down	yes
ENSG00000135535	CD164	0.609153	-0.715123	2.70786e-13	2.6602e-11	down	yes
ENSG00000046604	DSG2	0.576286	-0.795144	2.73067e-13	2.67327e-11	down	yes
ENSG00000095002	MSH2	0.534406	-0.903992	2.73907e-13	2.67327e-11	down	yes
ENSG00000004700	RECQL	0.479225	-1.06122	2.9068e-13	2.82774e-11	down	yes
ENSG00000128881	TTBK2	0.491018	-1.02615	2.94492e-13	2.85552e-11	down	yes
ENSG00000185946	RNPC3	0.411941	-1.27949	3.04026e-13	2.93843e-11	down	yes
ENSG00000145833	DDX46	0.526975	-0.924192	3.11267e-13	2.99871e-11	down	yes
ENSG00000055208	TAB2	0.517935	-0.949158	3.29805e-13	3.16708e-11	down	yes
ENSG00000103540	CCP110	0.415137	-1.26834	3.53835e-13	3.38695e-11	down	yes
ENSG00000136108	CKAP2	0.50725	-0.97923	3.7836e-13	3.61014e-11	down	yes
ENSG00000008952	SEC62	0.519545	-0.944679	3.80902e-13	3.62281e-11	down	yes
ENSG00000158636	EMSY	0.673094	-0.571121	0.000552624	0.0045341	down	no
ENSG00000165338	HECTD2	0.59202	-0.756282	0.000552969	0.00453568	down	no
ENSG00000109920	FNBP4	0.715395	-0.483189	0.000558886	0.00458232	down	no
ENSG00000100911	PSME2	1.28234	0.358777	0.000558962	0.00458232	up	no
ENSG00000189171	S100A13	1.26077	0.334303	0.000559211	0.0045831	up	no
ENSG00000169826	CSGALNACT2	0.67617	-0.564543	0.000560646	0.00459361	down	no
ENSG00000100364	KIAA0930	1.24264	0.313411	0.000560906	0.00459447	up	no
ENSG00000149179	C11orf49	1.34061	0.422887	0.000562529	0.0046065	up	no
ENSG00000160766	GBAP1	1.34831	0.431156	0.000564318	0.00461945	up	no
ENSG00000188976	NOC2L	1.28828	0.365442	0.00056442	0.00461945	up	no
ENSG00000198513	ATL1	0.636216	-0.652412	0.000564574	0.00461945	down	no
ENSG00000018699	TTC27	0.676395	-0.564063	0.000568052	0.00464664	down	no
ENSG00000086504	MRPL28	1.31057	0.390196	0.000568893	0.00465224	up	no
ENSG00000127511	SIN3B	1.22118	0.288275	0.000569376	0.00465492	up	no
ENSG00000105372	RPS19	1.26395	0.337934	0.000569848	0.0046575	up	no
ENSG00000267002	AC060780	0.66478	-0.589051	0.000570628	0.0046626	down	no
ENSG00000115661	STK16	1.33352	0.415237	0.000571569	0.00466876	up	no
ENSG00000163702	IL17RC	1.2652	0.339368	0.000571694	0.00466876	up	no
ENSG00000110315	RNF141	0.708413	-0.497338	0.000572142	0.00467114	down	no
ENSG00000198920	KIAA0753	0.669088	-0.579731	0.0005723	0.00467115	down	no
ENSG00000198715	GLMP	1.272	0.347104	0.000573058	0.00467606	up	no
ENSG00000140382	HMG20A	0.72633	-0.461304	0.000574751	0.00468859	down	no
ENSG00000152457	DCLRE1C	0.61109	-0.710543	0.000575105	0.0046902	down	no
ENSG00000109332	UBE2D3	0.775057	-0.367625	0.000576064	0.00469673	down	no
ENSG00000126522	ASL	1.28533	0.362143	0.000577189	0.00470462	up	no
ENSG00000178202	POGLUT3	0.668572	-0.580845	0.000577674	0.0047073	down	no
ENSG00000163870	TPRA1	1.26694	0.341349	0.000578782	0.00471503	up	no
ENSG00000198853	RUSC2	1.30627	0.385458	0.000582027	0.00474018	up	no
ENSG00000143933	CALM2	0.760793	-0.394425	0.000582806	0.00474523	down	no
ENSG00000115128	SF3B6	0.722864	-0.468205	0.00058357	0.00475016	down	no
ENSG00000100726	TELO2	1.30022	0.378758	0.000583892	0.00475081	up	no
ENSG00000204922	UQCC3	1.35336	0.436542	0.000583968	0.00475081	up	no
ENSG00000136243	NUP42	0.665301	-0.587922	0.000584217	0.00475154	down	no
ENSG00000147121	KRBOX4	0.687284	-0.541021	0.0005859	0.00476393	down	no
ENSG00000183340	JRKL	0.593778	-0.752003	0.00058661	0.0047684	down	no
ENSG00000188186	LAMTOR4	1.29037	0.367787	0.000587397	0.0047735	up	no
ENSG00000127666	TICAM1	1.26083	0.334369	0.000587936	0.00477658	up	no
ENSG00000148803	FUOM	1.39148	0.476625	0.000588132	0.00477687	up	no
ENSG00000221823	PPP3R1	0.772802	-0.371829	0.000589105	0.00478347	down	no
ENSG00000225932	CTAGE4	0.484725	-1.04476	0.000590725	0.00479465	down	yes
ENSG00000118162	KPTN	1.3642	0.448051	0.000590803	0.00479465	up	no
ENSG00000262664	OVCA2	1.74817	0.805846	0.000591447	0.00479858	up	no
ENSG00000095380	NANS	1.29805	0.376343	0.000591763	0.00479984	up	no
ENSG00000100014	SPECC1L	0.670611	-0.576451	0.000595755	0.0048309	down	no
ENSG00000205208	C4orf46	0.678328	-0.559946	0.000595955	0.00483122	down	no
ENSG00000159579	RSPRY1	0.704732	-0.504854	0.000596218	0.00483158	down	no
ENSG00000188060	RAB42	1.47879	0.564422	0.000596324	0.00483158	up	no
ENSG00000186603	HPDL	1.38699	0.471958	0.000596924	0.00483513	up	no
ENSG00000083168	KAT6A	0.685112	-0.545587	0.000597525	0.00483869	down	no
ENSG00000132463	GRSF1	0.765397	-0.38572	0.000598298	0.00484364	down	no
ENSG00000256087	ZNF432	0.514556	-0.958601	0.000599108	0.00484888	down	no
ENSG00000127586	CHTF18	1.28654	0.363495	0.000599836	0.00485345	up	no
ENSG00000134057	CCNB1	1.22469	0.292416	0.000601969	0.0048694	up	no
ENSG00000053501	USE1	1.32143	0.402097	0.000602837	0.00487425	up	no
ENSG00000071243	ING3	0.570033	-0.810883	0.000602896	0.00487425	down	no
ENSG00000106153	CHCHD2	1.26707	0.341502	0.000605328	0.00489259	up	no
ENSG00000196411	EPHB4	1.2361	0.305793	0.00060699	0.00490469	up	no
ENSG00000164967	RPP25L	1.33335	0.415058	0.000609458	0.00492331	up	no
ENSG00000119402	FBXW2	0.758602	-0.398585	0.000610923	0.0049338	down	no
ENSG00000099995	SF3A1	1.23421	0.303591	0.000613083	0.00494992	up	no
ENSG00000125744	RTN2	1.55027	0.632523	0.000613457	0.00495159	up	no
ENSG00000146540	C7orf50	1.23804	0.308053	0.000613987	0.00495453	up	no
ENSG00000155034	FBXL18	1.29934	0.377784	0.00061491	0.00496064	up	no
ENSG00000109063	MYH3	4.09396	2.0335	0.000619393	0.00499545	up	yes
ENSG00000080371	RAB21	0.725967	-0.462024	0.000619737	0.00499647	down	no
ENSG00000204435	CSNK2B	1.21174	0.277084	0.000619908	0.00499647	up	no
ENSG00000251201	TMED7-TICAM2	0.585147	-0.773129	0.00062015	0.00499647	down	no
ENSG00000146828	SLC12A9	1.29467	0.372584	0.000620188	0.00499647	up	no
ENSG00000085276	MECOM	0.508499	-0.975684	0.000620369	0.00499658	down	no
ENSG00000225431	LINC01671	2.36511	1.2419	0.000621255	0.00500117	up	yes
ENSG00000100258	LMF2	1.31395	0.393916	0.000621274	0.00500117	up	no
ENSG00000163918	RFC4	0.76275	-0.390717	0.000621649	0.00500219	down	no
ENSG00000255248	MIR100HG	0.506961	-0.980052	0.000621736	0.00500219	down	no
ENSG00000232457	SLC16A6P1	0.348756	-1.51971	0.000623045	0.00501138	down	yes
ENSG00000101421	CHMP4B	1.23682	0.306634	0.000623327	0.00501229	up	no
ENSG00000128694	OSGEPL1	0.669304	-0.579266	0.000623818	0.00501489	down	no
ENSG00000160014	CALM3	1.20099	0.264223	0.000625794	0.00502942	up	no
ENSG00000105011	ASF1B	1.24958	0.321441	0.000626177	0.00503115	up	no
ENSG00000162066	AMDHD2	1.3101	0.389682	0.000627604	0.00503918	up	no
ENSG00000236088	COX10-AS1	0.660387	-0.598617	0.000627672	0.00503918	down	no
ENSG00000121691	CAT	0.732686	-0.448734	0.000627727	0.00503918	down	no
ENSG00000170473	PYM1	1.29936	0.377804	0.000627852	0.00503918	up	no
ENSG00000140750	ARHGAP17	1.27724	0.353031	0.000628205	0.00504066	up	no
ENSG00000174109	C16orf91	1.41634	0.502169	0.000629179	0.00504712	up	no
ENSG00000123353	ORMDL2	1.25307	0.325471	0.000630363	0.00505526	up	no
ENSG00000181274	FRAT2	1.27324	0.348503	0.000630963	0.00505871	up	no
ENSG00000248712	CCDC153	2.70288	1.4345	0.0006328	0.00507208	up	yes
ENSG00000214194	SMIM30	0.694225	-0.526525	0.000637077	0.00510499	down	no
ENSG00000196636	SDHAF3	0.668523	-0.58095	0.000638355	0.00511343	down	no
ENSG00000085491	SLC25A24	0.648393	-0.625059	0.000638473	0.00511343	down	no
ENSG00000136942	RPL35	1.27632	0.351989	0.000640135	0.00512537	up	no
ENSG00000050555	LAMC3	1.31746	0.397762	0.000641171	0.00513229	up	no
ENSG00000187134	AKR1C1	1.35845	0.441956	0.000642478	0.00514138	up	no
ENSG00000214063	TSPAN4	1.23743	0.307352	0.000642772	0.00514235	up	no
ENSG00000132824	SERINC3	0.776425	-0.365081	0.000643774	0.00514898	down	no
ENSG00000093010	COMT	1.28317	0.359714	0.000644259	0.00515075	up	no
ENSG00000104219	ZDHHC2	0.606277	-0.721951	0.000644339	0.00515075	down	no
ENSG00000148690	FRA10AC1	0.618169	-0.693926	0.000645559	0.00515912	down	no
ENSG00000134982	APC	0.477529	-1.06634	0.000646767	0.00516739	down	yes
ENSG00000115274	INO80B	1.34767	0.430467	0.000647938	0.00517536	up	no
ENSG00000251369	ZNF550	0.626621	-0.674335	0.00064824	0.00517639	down	no
ENSG00000083896	YTHDC1	0.675384	-0.566221	0.000648983	0.00517986	down	no
ENSG00000126768	TIMM17B	1.32033	0.400896	0.000649022	0.00517986	up	no
ENSG00000174231	PRPF8	1.20488	0.268884	0.000652674	0.00520762	up	no
ENSG00000184557	SOCS3	1.24552	0.316751	0.000652978	0.00520865	up	no
ENSG00000176422	SPRYD4	1.29338	0.37115	0.000653311	0.00520992	up	no
ENSG00000103507	BCKDK	1.28585	0.362718	0.000653533	0.0052103	up	no
ENSG00000116117	PARD3B	0.559464	-0.837883	0.000654696	0.00521738	down	no
ENSG00000051128	HOMER3	1.29277	0.370468	0.000654771	0.00521738	up	no
ENSG00000181045	SLC26A11	1.37178	0.456048	0.000657866	0.00524064	up	no
ENSG00000100056	ESS2	1.27137	0.346385	0.000658189	0.00524182	up	no
ENSG00000156853	ZNF689	1.46748	0.553343	0.000658561	0.00524338	up	no
ENSG00000133619	KRBA1	1.36364	0.44746	0.0006595	0.00524946	up	no
ENSG00000139133	ALG10	0.60568	-0.723373	0.000660001	0.00525205	down	no
ENSG00000163785	RYK	0.745958	-0.422834	0.000660989	0.0052585	down	no
ENSG00000105221	AKT2	1.21261	0.278115	0.000661907	0.00526441	up	no
ENSG00000143314	MRPL24	1.24104	0.311554	0.000665395	0.00529074	up	no
ENSG00000147852	VLDLR	0.715337	-0.483306	0.000667091	0.00530282	down	no
ENSG00000265190	ANXA8	1.23732	0.30722	0.000667694	0.00530619	up	no
ENSG00000176390	CRLF3	0.700447	-0.513653	0.000668254	0.00530923	down	no
ENSG00000143498	TAF1A	0.582758	-0.77903	0.000668502	0.00530979	down	no
ENSG00000160062	ZBTB8A	0.660481	-0.598411	0.000669823	0.00531886	down	no
ENSG00000147316	MCPH1	0.684194	-0.547523	0.000671127	0.00532781	down	no
ENSG00000169118	CSNK1G1	0.678938	-0.558649	0.000671662	0.00533063	down	no
ENSG00000130758	MAP3K10	1.32277	0.403562	0.000673864	0.00534528	up	no
ENSG00000196505	GDAP2	0.661165	-0.596918	0.000673865	0.00534528	down	no
ENSG00000137818	RPLP1	1.25303	0.325424	0.000677067	0.00536925	up	no
ENSG00000108771	DHX58	1.95693	0.968589	0.000677927	0.00537464	up	no
ENSG00000153107	ANAPC1	0.721728	-0.470473	0.000678369	0.00537672	down	no
ENSG00000072609	CHFR	1.36277	0.446543	0.00067888	0.00537934	up	no
ENSG00000287751	AC015818	0.000317522	-11.6209	0.000680586	0.00539143	down	yes
ENSG00000114738	MAPKAPK3	1.24305	0.313884	0.000681645	0.00539839	up	no
ENSG00000107779	BMPR1A	0.602869	-0.730083	0.000682084	0.00540044	down	no
ENSG00000139505	MTMR6	0.619444	-0.690954	0.000682564	0.0054028	down	no
ENSG00000223711	AC069213	1487.61	10.5388	0.000685042	0.00542074	up	yes
ENSG00000058091	CDK14	0.708228	-0.497714	0.000685193	0.00542074	down	no
ENSG00000157911	PEX10	1.36781	0.451869	0.000685614	0.00542264	up	no
ENSG00000072756	TRNT1	0.65546	-0.609421	0.000686845	0.00543093	down	no
ENSG00000142556	ZNF614	0.51726	-0.951039	0.000687504	0.00543362	down	no
ENSG00000177971	IMP3	1.2523	0.324582	0.000687549	0.00543362	up	no
ENSG00000172115	CYCS	0.726538	-0.460891	0.00068876	0.00544175	down	no
ENSG00000204574	ABCF1	1.18833	0.248932	0.000689417	0.0054455	up	no
ENSG00000169683	LRRC45	1.2605	0.334002	0.000691783	0.00546274	up	no
ENSG00000071246	VASH1	2.04317	1.03081	0.000693983	0.00547867	up	yes
ENSG00000129744	ART1	2.76513	1.46735	0.000694227	0.00547915	up	yes
ENSG00000171262	FAM98B	0.700368	-0.513816	0.000695266	0.0054859	down	no
ENSG00000140694	PARN	0.653675	-0.613354	0.000695484	0.00548617	down	no
ENSG00000007038	PRSS21	1.25153	0.323688	0.000697108	0.00549752	up	no
ENSG00000196419	XRCC6	1.17092	0.227637	0.000697345	0.00549795	up	no
ENSG00000167700	MFSD3	1.33031	0.411767	0.000697794	0.00550003	up	no
ENSG00000165304	MELK	0.730964	-0.452127	0.000700044	0.00551631	down	no
ENSG00000114631	PODXL2	1.26859	0.343226	0.000701533	0.00552659	up	no
ENSG00000141499	WRAP53	1.33599	0.41791	0.000702037	0.00552765	up	no
ENSG00000112977	DAP	1.20013	0.263195	0.000702039	0.00552765	up	no
ENSG00000120820	GLT8D2	0.692243	-0.530649	0.000706218	0.0055591	down	no
ENSG00000151413	NUBPL	0.631079	-0.664108	0.000707616	0.00556863	down	no
ENSG00000132330	SCLY	1.4161	0.501922	0.00070808	0.00557082	up	no
ENSG00000279278	AC245060	0.173668	-2.52559	0.000710423	0.00558777	down	yes
ENSG00000112514	CUTA	1.22528	0.293112	0.000710844	0.00558961	up	no
ENSG00000213390	ARHGAP19	0.717171	-0.479612	0.00071188	0.00559564	down	no
ENSG00000067064	IDI1	0.671168	-0.575254	0.000712016	0.00559564	down	no
ENSG00000164169	PRMT9	0.563705	-0.826989	0.000712172	0.00559564	down	no
ENSG00000011260	UTP18	0.754144	-0.407089	0.000712554	0.0055965	down	no
ENSG00000147206	NXF3	1.95764	0.969117	0.000712656	0.0055965	up	no
ENSG00000163344	PMVK	1.25715	0.330158	0.000712851	0.00559655	up	no
ENSG00000127580	WDR24	1.32139	0.402059	0.0007146	0.00560881	up	no
ENSG00000204568	MRPS18B	1.19588	0.258077	0.000715321	0.005613	up	no
ENSG00000142065	ZFP14	0.537568	-0.89548	0.000723198	0.00567331	down	no
ENSG00000130768	SMPDL3B	1.99708	0.99789	0.000724642	0.00568315	up	no
ENSG00000179833	SERTAD2	0.70063	-0.513276	0.000728769	0.00571401	down	no
ENSG00000133056	PIK3C2B	1.24512	0.316279	0.000729626	0.00571923	up	no
ENSG00000198130	HIBCH	0.678814	-0.558912	0.00073003	0.0057209	down	no
ENSG00000099864	PALM	1.21679	0.283085	0.000733338	0.00574437	up	no
ENSG00000094916	CBX5	0.687575	-0.54041	0.00073341	0.00574437	down	no
ENSG00000249115	HAUS5	1.25758	0.330654	0.000733726	0.00574534	up	no
ENSG00000112559	MDFI	600.583	9.23022	0.000735913	0.00576095	up	yes
ENSG00000165724	ZMYND19	1.26566	0.339888	0.000738138	0.00577686	up	no
ENSG00000277972	CISD3	1.27222	0.347349	0.000740036	0.00579019	up	no
ENSG00000154978	VOPP1	1.20987	0.274849	0.000741565	0.00580064	up	no
ENSG00000115694	STK25	1.25108	0.323176	0.000746039	0.00583411	up	no
ENSG00000055147	FAM114A2	0.606889	-0.720494	0.000747447	0.00584359	down	no
ENSG00000103269	RHBDL1	1.93093	0.949294	0.000748347	0.00584765	up	no
ENSG00000204427	ABHD16A	1.25789	0.331002	0.000748358	0.00584765	up	no
ENSG00000188242	PP7080	1.59409	0.672738	0.00074937	0.00585403	up	no
ENSG00000178694	NSUN3	0.598134	-0.74146	0.000749838	0.00585615	down	no
ENSG00000100934	SEC23A	0.771293	-0.37465	0.000750848	0.00586231	down	no
ENSG00000116521	SCAMP3	1.23311	0.302307	0.000751019	0.00586231	up	no
ENSG00000173141	MRPL57	1.35182	0.434903	0.000755504	0.00589578	up	no
ENSG00000075239	ACAT1	0.747766	-0.419341	0.000758726	0.00591935	down	no
ENSG00000108561	C1QBP	1.18386	0.243495	0.000758921	0.00591935	up	no
ENSG00000153140	CETN3	0.618131	-0.694015	0.000760298	0.00592854	down	no
ENSG00000181450	ZNF678	0.521847	-0.938302	0.000761028	0.00593268	down	no
ENSG00000182934	SRPRA	1.24203	0.312702	0.000761872	0.00593771	up	no
ENSG00000149806	FAU	1.27389	0.349244	0.000763893	0.00595191	up	no
ENSG00000072071	ADGRL1	1.31683	0.397065	0.000764513	0.00595518	up	no
ENSG00000161847	RAVER1	1.25595	0.328779	0.000768628	0.00598568	up	no
ENSG00000126464	PRR12	1.24983	0.321729	0.000770383	0.00599778	up	no
ENSG00000111450	STX2	0.707035	-0.500147	0.000775795	0.00603834	down	no
ENSG00000151694	ADAM17	0.726724	-0.460521	0.000777892	0.00605308	down	no
ENSG00000125656	CLPP	1.2705	0.345397	0.000778606	0.00605706	up	no
ENSG00000171320	ESCO2	0.544758	-0.876312	0.000779563	0.00606293	down	no
ENSG00000119632	IFI27L2	1.82098	0.864719	0.000781872	0.00607931	up	no
ENSG00000259366	AC108449	0.206996	-2.27232	0.000783102	0.00608606	down	yes
ENSG00000104613	INTS10	0.763004	-0.390237	0.000783149	0.00608606	down	no
ENSG00000081386	ZNF510	0.567851	-0.816416	0.000784326	0.00609362	down	no
ENSG00000105640	RPL18A	1.26526	0.339432	0.000784872	0.00609483	up	no
ENSG00000138036	DYNC2LI1	0.572848	-0.803776	0.000784932	0.00609483	down	no
ENSG00000124635	H2BC11	1.43409	0.520133	0.00078543	0.00609483	up	no
ENSG00000105497	ZNF175	0.567718	-0.816752	0.000785591	0.00609483	down	no
ENSG00000105778	AVL9	0.723503	-0.466929	0.000785614	0.00609483	down	no
ENSG00000144306	SCRN3	0.656997	-0.606042	0.000785705	0.00609483	down	no
ENSG00000116584	ARHGEF2	1.21361	0.279307	0.000786455	0.00609906	up	no
ENSG00000077549	CAPZB	1.21354	0.279221	0.000790399	0.00612698	up	no
ENSG00000055130	CUL1	0.743413	-0.427764	0.000790466	0.00612698	down	no
ENSG00000242265	PEG10	0.647224	-0.627664	0.000793574	0.00614948	down	no
ENSG00000148832	PAOX	677.398	9.40386	0.000795312	0.00616135	up	yes
ENSG00000118640	VAMP8	1.25044	0.322441	0.000800124	0.00619554	up	no
ENSG00000146066	HIGD2A	1.20393	0.26775	0.000800141	0.00619554	up	no
ENSG00000273373	AL355488	0.503012	-0.991334	0.000802694	0.0062137	down	no
ENSG00000139517	LNX2	0.631592	-0.662935	0.000803585	0.00621898	down	no
ENSG00000171916	LGALS9C	2.54549	1.34794	0.000806855	0.0062411	up	yes
ENSG00000234585	CCT6P3	0.538307	-0.893498	0.000806861	0.0062411	down	no
ENSG00000160194	NDUFV3	1.22935	0.297893	0.000810914	0.00627083	up	no
ENSG00000148158	SNX30	0.653092	-0.614642	0.000811845	0.00627558	down	no
ENSG00000217241	CBX3P9	0.3892	-1.36142	0.000812077	0.00627558	down	yes
ENSG00000083720	OXCT1	0.766765	-0.383143	0.000812158	0.00627558	down	no
ENSG00000118369	USP35	1.3318	0.413383	0.000815022	0.00629608	up	no
ENSG00000198947	DMD	0.720932	-0.472065	0.000816298	0.0063043	down	no
ENSG00000272886	DCP1A	0.721374	-0.471181	0.000817457	0.00631017	down	no
ENSG00000205356	TECPR1	1.29894	0.377333	0.000817481	0.00631017	up	no
ENSG00000178105	DDX10	0.70053	-0.513481	0.000819008	0.00632033	down	no
ENSG00000196937	FAM3C	0.721626	-0.470676	0.000819777	0.00632463	down	no
ENSG00000105401	CDC37	1.22052	0.287499	0.000825436	0.00636546	up	no
ENSG00000166333	ILK	1.23713	0.306999	0.000825495	0.00636546	up	no
ENSG00000198899	MT-ATP6	1.36901	0.453138	0.000826401	0.0063708	up	no
ENSG00000270885	RASL10B	1.39953	0.484942	0.000829165	0.00639046	up	no
ENSG00000165480	SKA3	0.69152	-0.532157	0.000832389	0.00641365	down	no
ENSG00000116991	SIPA1L2	0.739319	-0.43573	0.000834633	0.00642928	down	no
ENSG00000198833	UBE2J1	0.730948	-0.45216	0.000838472	0.00645719	down	no
ENSG00000114021	NIT2	0.763268	-0.389738	0.000839119	0.0064605	down	no
ENSG00000137822	TUBGCP4	0.746558	-0.421674	0.000839395	0.00646096	down	no
ENSG00000162585	FAAP20	1.29815	0.376454	0.000841705	0.00647707	up	no
ENSG00000160446	ZDHHC12	1.2511	0.323193	0.000843344	0.00648801	up	no
ENSG00000170236	USP50	0.0540845	-4.20864	0.00084463	0.00649623	down	yes
ENSG00000143373	ZNF687	1.23374	0.303039	0.000845965	0.00650443	up	no
ENSG00000106785	TRIM14	1.22476	0.292499	0.000846131	0.00650443	up	no
ENSG00000107833	NPM3	1.24244	0.313174	0.000850553	0.00653674	up	no
ENSG00000119669	IRF2BPL	1.22332	0.2908	0.000854762	0.00656739	up	no
ENSG00000127445	PIN1	1.30377	0.382689	0.000855522	0.00657155	up	no
ENSG00000167384	ZNF180	0.5182	-0.948419	0.000857824	0.00658654	down	no
ENSG00000105063	PPP6R1	1.26012	0.333562	0.000857916	0.00658654	up	no
ENSG00000025708	TYMP	1.53231	0.615706	0.000859649	0.00659815	up	no
ENSG00000168487	BMP1	1.25323	0.325647	0.000860921	0.00660622	up	no
ENSG00000197766	CFD	1.30879	0.388228	0.000861241	0.00660698	up	no
ENSG00000138443	ABI2	0.771464	-0.37433	0.000862997	0.00661875	down	no
ENSG00000168802	CHTF8	1.35835	0.441853	0.000866639	0.00664497	up	no
ENSG00000237190	CDKN2AIPNL	1.22842	0.296802	0.000867018	0.00664617	up	no
ENSG00000133131	MORC4	0.732619	-0.448866	0.000868783	0.00665612	down	no
ENSG00000162104	ADCY9	1.21429	0.280117	0.000869006	0.00665612	up	no
ENSG00000196705	ZNF431	0.609259	-0.714872	0.00086925	0.00665612	down	no
ENSG00000142082	SIRT3	1.26315	0.337023	0.000869349	0.00665612	up	no
ENSG00000196976	LAGE3	1.33512	0.416971	0.00086943	0.00665612	up	no
ENSG00000126903	SLC10A3	1.31191	0.391673	0.00087289	0.0066809	up	no
ENSG00000185627	PSMD13	1.20216	0.265633	0.000873361	0.00668279	up	no
ENSG00000152382	TADA1	0.725191	-0.463567	0.000875249	0.00669552	down	no
ENSG00000213742	ZNF337-AS1	0.630705	-0.664963	0.000876209	0.00670115	down	no
ENSG00000184076	UQCR10	1.2302	0.298898	0.000876664	0.00670291	up	no
ENSG00000205352	PRR13	1.21031	0.275377	0.000878247	0.00671329	up	no
ENSG00000171130	ATP6V0E2	1.46524	0.551137	0.000878502	0.00671352	up	no
ENSG00000089280	FUS	1.38805	0.473059	0.000879193	0.00671709	up	no
ENSG00000089327	FXYD5	1.30267	0.381474	0.00088254	0.00674093	up	no
ENSG00000241685	ARPC1A	1.18728	0.247665	0.000885487	0.00676172	up	no
ENSG00000176978	DPP7	1.26462	0.338701	0.000890662	0.00679949	up	no
ENSG00000090372	STRN4	1.2285	0.296902	0.000891138	0.00680059	up	no
ENSG00000021574	SPAST	0.676811	-0.563176	0.000891261	0.00680059	down	no
ENSG00000142541	RPL13A	1.22391	0.291492	0.000892136	0.00680553	up	no
ENSG00000142089	IFITM3	1.30852	0.387937	0.000893454	0.00681384	up	no
ENSG00000139618	BRCA2	0.429474	-1.21936	0.000894133	0.00681728	down	yes
ENSG00000125445	MRPS7	1.24311	0.313952	0.000896056	0.00683019	up	no
ENSG00000124702	KLHDC3	1.2232	0.290663	0.000897557	0.006839	up	no
ENSG00000181924	COA4	1.24154	0.312135	0.000897668	0.006839	up	no
ENSG00000132881	CPLANE2	2.06673	1.04735	0.00089851	0.00684366	up	yes
ENSG00000138778	CENPE	0.533488	-0.906471	0.000901097	0.00686161	down	no
ENSG00000141219	C17orf80	0.638785	-0.646599	0.000901634	0.00686395	down	no
ENSG00000092470	WDR76	0.676248	-0.564375	0.000902679	0.00687016	down	no
ENSG00000068912	ERLEC1	0.767355	-0.382033	0.000905699	0.00688797	down	no
ENSG00000167967	E4F1	1.27942	0.355493	0.000905777	0.00688797	up	no
ENSG00000135999	EPC2	0.588649	-0.764521	0.000905858	0.00688797	down	no
ENSG00000062370	ZNF112	0.452684	-1.14343	0.000905941	0.00688797	down	yes
ENSG00000114378	HYAL1	1.25387	0.326385	0.000907037	0.00689454	up	no
ENSG00000085872	CHERP	1.25379	0.326299	0.000908439	0.00690344	up	no
ENSG00000110651	CD81	1.25199	0.324219	0.000909794	0.00691198	up	no
ENSG00000188610	FAM72B	0.67497	-0.567105	0.000922764	0.00700873	down	no
ENSG00000101224	CDC25B	1.19023	0.251242	0.000923594	0.00701326	up	no
ENSG00000141582	CBX4	1.20232	0.265818	0.000924845	0.00702097	up	no
ENSG00000196453	ZNF777	1.3054	0.384492	0.000925219	0.00702203	up	no
ENSG00000142534	RPS11	1.24221	0.312914	0.000925878	0.00702524	up	no
ENSG00000148384	INPP5E	1.55574	0.637598	0.000927915	0.00703766	up	no
ENSG00000109113	RAB34	1.30027	0.378812	0.000927986	0.00703766	up	no
ENSG00000196743	GM2A	1.19951	0.26245	0.00093141	0.00706184	up	no
ENSG00000159267	HLCS	0.683867	-0.548212	0.000932204	0.00706606	down	no
ENSG00000133884	DPF2	1.23343	0.302679	0.000932692	0.00706796	up	no
ENSG00000128595	CALU	0.775968	-0.36593	0.000935373	0.00708648	down	no
ENSG00000133739	LRRCC1	0.390262	-1.35749	0.000939645	0.00711704	down	yes
ENSG00000125841	NRSN2	1.27548	0.35104	0.000940146	0.00711903	up	no
ENSG00000135365	PHF21A	0.757538	-0.40061	0.000940617	0.00712079	down	no
ENSG00000147526	TACC1	0.664137	-0.590447	0.000940894	0.00712109	down	no
ENSG00000147533	GOLGA7	0.73071	-0.45263	0.000941878	0.00712661	down	no
ENSG00000140545	MFGE8	1.48865	0.574009	0.000942102	0.00712661	up	no
ENSG00000197345	MRPL21	1.32393	0.404831	0.000942545	0.00712816	up	no
ENSG00000143727	ACP1	0.782796	-0.353292	0.000942988	0.0071297	down	no
ENSG00000124155	PIGT	1.21346	0.279123	0.00094351	0.00713185	up	no
ENSG00000117385	P3H1	1.28344	0.360019	0.000943753	0.00713188	up	no
ENSG00000104783	KCNN4	1.21291	0.278477	0.00094444	0.00713527	up	no
ENSG00000196576	PLXNB2	1.23191	0.300894	0.000944895	0.00713536	up	no
ENSG00000100083	GGA1	1.25598	0.328818	0.00094493	0.00713536	up	no
ENSG00000166145	SPINT1	1.35753	0.440989	0.000945895	0.00714083	up	no
ENSG00000163463	KRTCAP2	1.25674	0.329683	0.000951424	0.00718076	up	no
ENSG00000067082	KLF6	0.716297	-0.48137	0.000952984	0.00719072	down	no
ENSG00000173456	RNF26	1.20967	0.274611	0.000953401	0.00719205	up	no
ENSG00000281183	NPTN-IT1	0.380153	-1.39535	0.000954824	0.00720097	down	yes
ENSG00000138777	PPA2	0.753997	-0.407369	0.00095644	0.00721133	down	no
ENSG00000276248	AL442125	0.383462	-1.38284	0.000959141	0.00722987	down	yes
ENSG00000158793	NIT1	1.25332	0.325756	0.000960346	0.00723712	up	no
ENSG00000130311	DDA1	1.24285	0.313653	0.00096533	0.00727278	up	no
ENSG00000101361	NOP56	1.28347	0.360048	0.000965564	0.00727278	up	no
ENSG00000127870	RNF6	0.616959	-0.696753	0.000966888	0.00728091	down	no
ENSG00000157353	FCSK	1.26132	0.334936	0.00096728	0.00728203	up	no
ENSG00000132361	CLUH	1.22544	0.293303	0.00097113	0.00730917	up	no
ENSG00000175224	ATG13	1.20277	0.266355	0.000971451	0.00730974	up	no
ENSG00000128928	IVD	1.21473	0.280642	0.00097172	0.00730993	up	no
ENSG00000102265	TIMP1	1.23998	0.310315	0.000972313	0.00731255	up	no
ENSG00000035681	NSMAF	0.74464	-0.425385	0.000975771	0.00733488	down	no
ENSG00000183054	RGPD6	0.477099	-1.06764	0.000975809	0.00733488	down	yes
ENSG00000071073	MGAT4A	0.593839	-0.751857	0.000976019	0.00733488	down	no
ENSG00000105419	MEIS3	1.33403	0.415786	0.000977936	0.00734744	up	no
ENSG00000131016	AKAP12	0.734444	-0.445275	0.000978289	0.00734824	down	no
ENSG00000242247	ARFGAP3	0.681529	-0.553153	0.000980897	0.00736598	down	no
ENSG00000139154	AEBP2	0.711036	-0.492006	0.00098854	0.0074215	down	no
ENSG00000134001	EIF2S1	0.762243	-0.391677	0.000989997	0.00743057	down	no
ENSG00000167693	NXN	1.26568	0.339911	0.000996372	0.00747518	up	no
ENSG00000156869	FRRS1	0.646486	-0.62931	0.00099644	0.00747518	down	no
ENSG00000263843	AC022211	2.02312	1.01658	0.000999762	0.00749671	up	yes
ENSG00000181817	LSM10	1.37549	0.459949	0.000999813	0.00749671	up	no
ENSG00000054116	TRAPPC3	1.23177	0.300732	0.0010002	0.00749775	up	no
ENSG00000141349	G6PC3	1.28609	0.362995	0.00100144	0.00750515	up	no
ENSG00000169288	MRPL1	0.566897	-0.81884	0.00100227	0.00750947	down	no
ENSG00000187017	ESPN	1.4052	0.49078	0.00100484	0.00752682	up	no
ENSG00000168827	GFM1	0.722489	-0.468952	0.00101027	0.00756563	down	no
ENSG00000113597	TRAPPC13	0.66247	-0.594073	0.00101334	0.00758673	down	no
ENSG00000130770	ATP5IF1	1.21164	0.276958	0.00101833	0.00762062	up	no
ENSG00000166444	DENND2B	1.26135	0.334971	0.00101838	0.00762062	up	no
ENSG00000138069	RAB1A	0.77814	-0.361899	0.00102056	0.00763503	down	no
ENSG00000184731	FAM110C	0.654711	-0.61107	0.00102631	0.00767608	down	no
ENSG00000141295	SCRN2	1.30416	0.383116	0.00102869	0.007692	up	no
ENSG00000196911	KPNA5	0.39623	-1.33559	0.00103159	0.00771172	down	yes
ENSG00000226137	BAIAP2-DT	1.50626	0.590972	0.00103234	0.00771539	up	no
ENSG00000083937	CHMP2B	0.692241	-0.530653	0.00103543	0.00773537	down	no
ENSG00000102317	RBM3	1.23213	0.301156	0.00103553	0.00773537	up	no
ENSG00000173898	SPTBN2	1.21683	0.283122	0.00103767	0.00774941	up	no
ENSG00000130313	PGLS	1.26542	0.339618	0.00103933	0.0077599	up	no
ENSG00000103047	TANGO6	1.28914	0.366404	0.00104033	0.00776545	up	no
ENSG00000040633	PHF23	1.31532	0.395415	0.0010407	0.00776621	up	no
ENSG00000130635	COL5A1	1.29849	0.37684	0.00104112	0.00776702	up	no
ENSG00000128159	TUBGCP6	1.28959	0.366913	0.00104132	0.00776702	up	no
ENSG00000211584	SLC48A1	1.30229	0.381048	0.00104204	0.00777042	up	no
ENSG00000185085	INTS5	1.26489	0.339011	0.00104297	0.00777543	up	no
ENSG00000254901	BORCS8	1.41463	0.500427	0.0010443	0.00778336	up	no
ENSG00000131788	PIAS3	1.20956	0.274481	0.00104747	0.00780331	up	no
ENSG00000162971	TYW5	0.560455	-0.835331	0.0010475	0.00780331	down	no
ENSG00000228716	DHFR	0.725204	-0.463541	0.00104784	0.00780391	down	no
ENSG00000105963	ADAP1	1.58286	0.662536	0.00104939	0.0078135	up	no
ENSG00000073111	MCM2	1.1763	0.234251	0.00105001	0.00781618	up	no
ENSG00000120992	LYPLA1	0.752552	-0.410137	0.0010511	0.00782233	down	no
ENSG00000166595	CIAO2B	1.25339	0.32583	0.00105305	0.00783495	up	no
ENSG00000102898	NUTF2	1.20667	0.271032	0.00105596	0.00785458	up	no
ENSG00000131845	ZNF304	0.628524	-0.66996	0.00105663	0.00785689	down	no
ENSG00000146648	EGFR	0.722892	-0.468149	0.00105679	0.00785689	down	no
ENSG00000075539	FRYL	0.566451	-0.819976	0.00106393	0.00790801	down	no
ENSG00000266983	AC011444	0.00040367	-11.2745	0.00106549	0.00791733	down	yes
ENSG00000122870	BICC1	0.699527	-0.515549	0.00106572	0.00791733	down	no
ENSG00000180198	RCC1	1.18618	0.246327	0.00107324	0.00797121	up	no
ENSG00000109738	GLRB	0.647459	-0.627139	0.0010746	0.00797933	down	no
ENSG00000168246	UBTD2	0.694667	-0.525606	0.00107719	0.00799659	down	no
ENSG00000117676	RPS6KA1	1.22473	0.292459	0.00108173	0.00802833	up	no
ENSG00000109814	UGDH	0.740087	-0.434234	0.00108733	0.00806785	down	no
ENSG00000107242	PIP5K1B	0.651768	-0.617569	0.0010947	0.00812053	down	no
ENSG00000168143	FAM83B	0.4368	-1.19496	0.00109568	0.00812574	down	yes
ENSG00000100380	ST13	0.783955	-0.351157	0.0010966	0.00813059	down	no
ENSG00000172828	CES3	1.88435	0.914069	0.00109877	0.00814461	up	no
ENSG00000105671	DDX49	1.32145	0.402119	0.00110104	0.00815941	up	no
ENSG00000143575	HAX1	1.24869	0.320416	0.00110247	0.00816802	up	no
ENSG00000178996	SNX18	0.605457	-0.723905	0.00110291	0.00816926	down	no
ENSG00000080189	SLC35C2	1.28216	0.358578	0.00110748	0.00820109	up	no
ENSG00000223459	TCAF1P1	0.654195	-0.612206	0.00110889	0.00820948	down	no
ENSG00000248019	FAM13A-AS1	0.38873	-1.36316	0.00110929	0.00821036	down	yes
ENSG00000253710	ALG11	0.626798	-0.673927	0.00111021	0.00821514	down	no
ENSG00000117592	PRDX6	1.18293	0.242367	0.00111721	0.00826351	up	no
ENSG00000109436	TBC1D9	0.738378	-0.437569	0.00111748	0.00826351	down	no
ENSG00000225190	PLEKHM1	1.37435	0.458749	0.00111757	0.00826351	up	no
ENSG00000169629	RGPD8	0.471075	-1.08597	0.00111827	0.00826663	down	yes
ENSG00000154485	MMP21	0.00222107	-8.81453	0.00112085	0.00828362	down	yes
ENSG00000150471	ADGRL3	0.00940858	-6.73181	0.00112193	0.00828766	down	yes
ENSG00000230069	LRRC37A15P	0.000907963	-10.1051	0.00112195	0.00828766	down	yes
ENSG00000203883	SOX18	2.25686	1.17432	0.00112453	0.008303	up	yes
ENSG00000171448	ZBTB26	0.630817	-0.664706	0.00112458	0.008303	down	no
ENSG00000203965	EFCAB7	0.48631	-1.04005	0.00112661	0.00831593	down	yes
ENSG00000172590	MRPL52	1.26051	0.334002	0.00112769	0.00831909	up	no
ENSG00000166133	RPUSD2	1.44554	0.531607	0.0011277	0.00831909	up	no
ENSG00000112984	KIF20A	1.18035	0.239217	0.00112788	0.00831909	up	no
ENSG00000198832	SELENOM	1.61505	0.691582	0.00113045	0.00833599	up	no
ENSG00000107560	RAB11FIP2	0.617548	-0.695376	0.0011318	0.00834395	down	no
ENSG00000100324	TAB1	1.22456	0.292259	0.00113255	0.00834742	up	no
ENSG00000127399	LRRC61	1.25175	0.323947	0.00113359	0.00835302	up	no
ENSG00000175906	ARL4D	1.30914	0.388619	0.00113812	0.00838431	up	no
ENSG00000133835	HSD17B4	0.71697	-0.480016	0.001143	0.00841815	down	no
ENSG00000108784	NAGLU	1.30378	0.382702	0.00114812	0.00845377	up	no
ENSG00000204386	NEU1	1.28496	0.36172	0.00115139	0.00847582	up	no
ENSG00000140688	RUSF1	1.26538	0.339567	0.00115265	0.00848295	up	no
ENSG00000153560	UBP1	0.74177	-0.430955	0.00115586	0.0085045	down	no
ENSG00000170264	FAM161A	0.530075	-0.915732	0.00115921	0.00852704	down	no
ENSG00000084733	RAB10	0.762194	-0.39177	0.00116211	0.00854625	down	no
ENSG00000185164	NOMO2	1.21739	0.283793	0.00116368	0.00855572	up	no
ENSG00000171793	CTPS1	1.22397	0.291572	0.00117032	0.00860238	up	no
ENSG00000087302	RTRAF	0.759716	-0.396468	0.0011713	0.00860748	down	no
ENSG00000114023	FAM162A	0.686071	-0.54357	0.00117253	0.00861443	down	no
ENSG00000114554	PLXNA1	1.22993	0.298578	0.00117337	0.00861797	up	no
ENSG00000136802	LRRC8A	1.19853	0.261266	0.00117359	0.00861797	up	no
ENSG00000109458	GAB1	0.600928	-0.734736	0.00118373	0.00869031	down	no
ENSG00000234743	EIF5AP4	1.4271	0.513086	0.00118605	0.00870323	up	no
ENSG00000135632	SMYD5	1.24924	0.321054	0.00118607	0.00870323	up	no
ENSG00000143924	EML4	0.704749	-0.504819	0.0011867	0.00870565	down	no
ENSG00000238227	TMEM250	1.20388	0.267698	0.00119655	0.00877579	up	no
ENSG00000083845	RPS5	1.26729	0.341747	0.00119713	0.00877785	up	no
ENSG00000169062	UPF3A	0.744745	-0.425182	0.0011976	0.0087792	down	no
ENSG00000180879	SSR4	1.29218	0.369807	0.00120181	0.0088076	up	no
ENSG00000111684	LPCAT3	1.22334	0.290824	0.00120207	0.0088076	up	no
ENSG00000273136	NBPF26	0.682538	-0.551019	0.00120559	0.00883122	down	no
ENSG00000173867	AC013489	2.75372	1.46138	0.00120746	0.00884278	up	yes
ENSG00000215246	AC116351	1.77442	0.827345	0.00120911	0.00885265	up	no
ENSG00000233476	EEF1A1P6	0.756235	-0.403094	0.00120947	0.00885316	down	no
ENSG00000169258	GPRIN1	1.3098	0.389343	0.00121209	0.00887011	up	no
ENSG00000206503	HLA-A	1.26803	0.342593	0.00121385	0.0088805	up	no
ENSG00000105732	ZNF574	1.41239	0.498139	0.0012141	0.0088805	up	no
ENSG00000127314	RAP1B	0.76862	-0.379658	0.00121577	0.00889057	down	no
ENSG00000162032	SPSB3	1.27876	0.354751	0.00121791	0.00890399	up	no
ENSG00000160685	ZBTB7B	1.20674	0.271109	0.00122065	0.00892186	up	no
ENSG00000160993	ALKBH4	1.4554	0.54142	0.00122139	0.00892428	up	no
ENSG00000169188	APEX2	1.24431	0.315344	0.00122158	0.00892428	up	no
ENSG00000023191	RNH1	1.29995	0.378454	0.00122318	0.00893381	up	no
ENSG00000149792	MRPL49	1.26415	0.338162	0.00122486	0.00894385	up	no
ENSG00000109270	LAMTOR3	0.681472	-0.553274	0.00123129	0.00898864	down	no
ENSG00000169955	ZNF747	1.42672	0.512698	0.00123299	0.00899882	up	no
ENSG00000196663	TECPR2	1.48478	0.570245	0.00123394	0.00900284	up	no
ENSG00000143198	MGST3	1.2324	0.301468	0.00123414	0.00900284	up	no
ENSG00000165458	INPPL1	1.18065	0.239582	0.00123482	0.00900401	up	no
ENSG00000272716	AL121658	3.52218	1.81647	0.0012349	0.00900401	up	yes
ENSG00000123908	AGO2	0.764749	-0.386942	0.00123585	0.00900871	down	no
ENSG00000144161	ZC3H8	0.643045	-0.637008	0.00123691	0.00901323	down	no
ENSG00000116863	ADPRS	1.258	0.331128	0.00123707	0.00901323	up	no
ENSG00000119777	TMEM214	1.31024	0.389835	0.00123906	0.0090255	up	no
ENSG00000137486	ARRB1	1.29258	0.370249	0.00124214	0.00904575	up	no
ENSG00000088247	KHSRP	1.18934	0.250162	0.00124318	0.00905112	up	no
ENSG00000198074	AKR1B10	1.93407	0.951642	0.0012444	0.00905775	up	no
ENSG00000137941	TTLL7	0.58198	-0.780958	0.00124532	0.00906229	down	no
ENSG00000100418	DESI1	1.19142	0.252688	0.00124599	0.00906494	up	no
ENSG00000141027	NCOR1	0.707043	-0.500129	0.00124683	0.00906883	down	no
ENSG00000224934	AL391684	0.495514	-1.013	0.00124844	0.00907639	down	yes
ENSG00000072958	AP1M1	1.23781	0.30779	0.00124848	0.00907639	up	no
ENSG00000011454	RABGAP1	0.696556	-0.521688	0.00125182	0.00909843	down	no
ENSG00000235954	TTC28-AS1	0.695375	-0.524137	0.00125341	0.00910779	down	no
ENSG00000174547	MRPL11	1.204	0.26783	0.00125558	0.00912135	up	no
ENSG00000132635	PCED1A	1.24327	0.314142	0.00125631	0.00912446	up	no
ENSG00000143252	SDHC	1.18575	0.245803	0.00126039	0.00915186	up	no
ENSG00000072401	UBE2D1	0.698622	-0.517416	0.00126278	0.0091633	down	no
ENSG00000083857	FAT1	0.678048	-0.560541	0.00126289	0.0091633	down	no
ENSG00000240342	RPS2P5	1.28313	0.359667	0.00126317	0.0091633	up	no
ENSG00000128510	CPA4	1.2322	0.301241	0.0012632	0.0091633	up	no
ENSG00000174292	TNK1	1.3453	0.427925	0.00126412	0.00916781	up	no
ENSG00000238083	LRRC37A2	0.617447	-0.695612	0.00126851	0.00919741	down	no
ENSG00000157869	RAB28	0.635982	-0.652942	0.00126908	0.00919927	down	no
ENSG00000110075	PPP6R3	0.688511	-0.538449	0.00127035	0.00920626	down	no
ENSG00000136897	MRPL50	0.647368	-0.627341	0.00127563	0.00924227	down	no
ENSG00000149313	AASDHPPT	0.65957	-0.600402	0.00127627	0.00924465	down	no
ENSG00000176399	DMRTA1	0.369916	-1.43473	0.00127693	0.00924719	down	yes
ENSG00000134058	CDK7	0.720778	-0.472373	0.00127969	0.00926497	down	no
ENSG00000103423	DNAJA3	1.19946	0.262391	0.00128029	0.00926704	up	no
ENSG00000112305	SMAP1	0.688639	-0.538181	0.00128229	0.00927739	down	no
ENSG00000134717	BTF3L4	0.732217	-0.449656	0.00128234	0.00927739	down	no
ENSG00000142039	CCDC97	1.24742	0.318952	0.00128315	0.009281	up	no
ENSG00000035687	ADSS2	0.70162	-0.511239	0.00128485	0.00929106	down	no
ENSG00000119125	GDA	0.73337	-0.447387	0.00128543	0.00929303	down	no
ENSG00000112902	SEMA5A	3.09245	1.62875	0.00129099	0.00933096	up	yes
ENSG00000149639	SOGA1	1.25494	0.327614	0.00129301	0.0093433	up	no
ENSG00000089335	ZNF302	0.597139	-0.74386	0.00129629	0.0093647	down	no
ENSG00000074054	CLASP1	0.722653	-0.468626	0.00129889	0.00938113	down	no
ENSG00000111271	ACAD10	1.25036	0.322343	0.00129919	0.00938113	up	no
ENSG00000163545	NUAK2	1.36596	0.449915	0.00130098	0.0093918	up	no
ENSG00000172602	RND1	3.45232	1.78757	0.00130286	0.00940307	up	yes
ENSG00000014138	POLA2	1.25673	0.329676	0.00130596	0.00942318	up	no
ENSG00000175087	PDIK1L	0.498091	-1.00552	0.00130631	0.00942342	down	yes
ENSG00000204209	DAXX	1.19188	0.253241	0.00130866	0.0094381	up	no
ENSG00000161013	MGAT4B	1.22519	0.293	0.00130923	0.00943995	up	no
ENSG00000048162	NOP16	1.2547	0.327346	0.00131059	0.00944742	up	no
ENSG00000103067	ESRP2	1.22254	0.289886	0.00131291	0.00945977	up	no
ENSG00000229419	RALGAPA1P1	0.51578	-0.955173	0.00131293	0.00945977	down	no
ENSG00000164506	STXBP5	0.67422	-0.568708	0.00131613	0.00948054	down	no
ENSG00000131626	PPFIA1	0.773277	-0.370942	0.00131829	0.00949351	down	no
ENSG00000181090	EHMT1	1.27444	0.349861	0.00131857	0.00949351	up	no
ENSG00000089902	RCOR1	0.76787	-0.381066	0.00132145	0.00951197	down	no
ENSG00000047346	FAM214A	0.656387	-0.607382	0.00132337	0.00952351	down	no
ENSG00000278987	AL031009	0.350737	-1.51154	0.0013252	0.00953064	down	yes
ENSG00000213246	SUPT4H1	1.20273	0.266316	0.00132523	0.00953064	up	no
ENSG00000134690	CDCA8	1.22585	0.293778	0.00132532	0.00953064	up	no
ENSG00000271327	AC010201	0.00101457	-9.94492	0.00132613	0.00953415	down	yes
ENSG00000188112	C6orf132	1.61525	0.691755	0.00132657	0.00953505	up	no
ENSG00000082014	SMARCD3	1.27724	0.353033	0.0013301	0.00955807	up	no
ENSG00000144589	STK11IP	1.39678	0.4821	0.0013306	0.00955936	up	no
ENSG00000110002	VWA5A	1.18759	0.248032	0.00133195	0.00956682	up	no
ENSG00000125812	GZF1	0.69524	-0.524417	0.00133362	0.00957651	down	no
ENSG00000169914	OTUD3	0.661147	-0.596958	0.00133663	0.0095958	down	no
ENSG00000172296	SPTLC3	0.679212	-0.558066	0.00133905	0.00961084	down	no
ENSG00000102316	MAGED2	1.27608	0.351714	0.0013408	0.00962109	up	no
ENSG00000179151	EDC3	1.21055	0.275668	0.00134612	0.00965693	up	no
ENSG00000133026	MYH10	0.725018	-0.463911	0.0013473	0.00966309	down	no
ENSG00000228253	MT-ATP8	1.33806	0.420138	0.00134854	0.0096678	up	no
ENSG00000176597	B3GNT5	0.61544	-0.700311	0.0013486	0.0096678	down	no
ENSG00000162664	ZNF326	0.656693	-0.60671	0.00135073	0.00968043	down	no
ENSG00000269335	IKBKG	1.33897	0.421123	0.00135101	0.00968043	up	no
ENSG00000181826	RELL1	0.610234	-0.712566	0.0013527	0.0096902	down	no
ENSG00000138050	THUMPD2	0.561831	-0.831791	0.0013541	0.0096971	down	no
ENSG00000112031	MTRF1L	0.688056	-0.539403	0.00135431	0.0096971	down	no
ENSG00000131446	MGAT1	1.27989	0.356014	0.00135676	0.0097123	up	no
ENSG00000162458	FBLIM1	1.32488	0.405856	0.00135896	0.00972569	up	no
ENSG00000163362	INAVA	1.55902	0.640637	0.00136181	0.00974266	up	no
ENSG00000172059	KLF11	0.709461	-0.495205	0.00136198	0.00974266	down	no
ENSG00000156587	UBE2L6	1.87843	0.909528	0.001363	0.00974734	up	no
ENSG00000119636	BBOF1	0.500476	-0.998626	0.00136329	0.00974734	down	no
ENSG00000168876	ANKRD49	0.604783	-0.725511	0.00136643	0.00976748	down	no
ENSG00000132589	FLOT2	1.2498	0.321699	0.00137031	0.00979287	up	no
ENSG00000144199	FAHD2B	1.28018	0.356351	0.00137201	0.00980262	up	no
ENSG00000168159	RNF187	1.22919	0.297711	0.00137582	0.0098268	up	no
ENSG00000160917	CPSF4	1.22831	0.296679	0.00137605	0.0098268	up	no
ENSG00000174996	KLC2	1.27382	0.349159	0.001378	0.00983746	up	no
ENSG00000174842	GLMN	0.547801	-0.868275	0.00137837	0.00983746	down	no
ENSG00000124613	ZNF391	0.52899	-0.918687	0.00137853	0.00983746	down	no
ENSG00000065328	MCM10	0.669866	-0.578055	0.00137954	0.00984233	down	no
ENSG00000119912	IDE	0.668057	-0.581957	0.00138202	0.00985769	down	no
ENSG00000259112	NDUFC2-KCTD14	1.62829	0.703359	0.0013845	0.00987062	up	no
ENSG00000099399	MAGEB2	1.25346	0.325918	0.0013845	0.00987062	up	no
ENSG00000135605	TEC	0.441896	-1.17822	0.00138571	0.00987687	down	yes
ENSG00000182220	ATP6AP2	0.790104	-0.339885	0.00139687	0.0099541	down	no
ENSG00000187531	SIRT7	1.34001	0.422248	0.00139837	0.00996239	up	no
ENSG00000170522	ELOVL6	0.676334	-0.564193	0.00139896	0.00996421	down	no
ENSG00000180398	MCFD2	0.770143	-0.376802	0.00139958	0.00996627	down	no
ENSG00000168803	ADAL	0.63695	-0.650749	0.0014	0.00996687	down	no
ENSG00000105568	PPP2R1A	1.23501	0.304522	0.00140216	0.00997988	up	no
ENSG00000141556	TBCD	1.22191	0.289142	0.00140458	0.0099933	up	no
ENSG00000280789	PAGR1	1.32635	0.407467	0.00140472	0.0099933	up	no
ENSG00000162076	FLYWCH2	1.20381	0.267608	0.00140509	0.00999357	up	no
ENSG00000176371	ZSCAN2	1.3472	0.429962	0.00141351	0.0100507	up	no
ENSG00000109846	CRYAB	1.93274	0.950644	0.0014138	0.0100507	up	no
ENSG00000197818	SLC9A8	1.30068	0.379267	0.00141787	0.0100772	up	no
ENSG00000130175	PRKCSH	1.24981	0.321704	0.00141959	0.0100871	up	no
ENSG00000154222	CC2D1B	1.23238	0.301449	0.00142172	0.0100998	up	no
ENSG00000223960	CHROMR	0.621068	-0.687177	0.00142209	0.0101001	down	no
ENSG00000132763	MMACHC	1.37463	0.459039	0.00142247	0.0101004	up	no
ENSG00000259865	AL390728	0.46061	-1.11838	0.00142613	0.0101239	down	yes
ENSG00000250479	CHCHD10	1.29997	0.378477	0.00143054	0.0101528	up	no
ENSG00000142102	PGGHG	1.40928	0.494956	0.00143286	0.0101669	up	no
ENSG00000164171	ITGA2	0.622175	-0.684607	0.00143382	0.0101713	down	no
ENSG00000102934	PLLP	2.35677	1.23681	0.00143534	0.0101784	up	yes
ENSG00000170577	SIX2	1.31309	0.392966	0.0014355	0.0101784	up	no
ENSG00000150347	ARID5B	0.726576	-0.460815	0.00143605	0.0101799	down	no
ENSG00000185262	UBALD2	1.23013	0.298811	0.00143823	0.0101928	up	no
ENSG00000188735	TMEM120B	1.39478	0.480038	0.00144206	0.0102176	up	no
ENSG00000149476	TKFC	1.21273	0.278263	0.00144654	0.0102469	up	no
ENSG00000148248	SURF4	1.27351	0.348812	0.0014503	0.0102711	up	no
ENSG00000166471	TMEM41B	0.696236	-0.522352	0.00145126	0.0102755	down	no
ENSG00000100300	TSPO	1.31587	0.396021	0.00145171	0.0102762	up	no
ENSG00000186222	BLOC1S4	1.35994	0.443547	0.00145376	0.0102883	up	no
ENSG00000137878	GCOM1	0.490785	-1.02684	0.00145448	0.0102909	down	yes
ENSG00000171503	ETFDH	0.741237	-0.431994	0.00145535	0.0102946	down	no
ENSG00000137497	NUMA1	1.17163	0.228515	0.00145624	0.0102985	up	no
ENSG00000115241	PPM1G	1.19111	0.252311	0.00145691	0.0103008	up	no
ENSG00000164850	GPER1	1.67699	0.745878	0.00145904	0.0103134	up	no
ENSG00000171444	MCC	0.577794	-0.791372	0.00147098	0.0103954	down	no
ENSG00000186792	HYAL3	1.2945	0.372398	0.00147321	0.0104086	up	no
ENSG00000075336	TIMM21	0.692191	-0.530758	0.00147404	0.010412	down	no
ENSG00000174915	PTDSS2	1.28225	0.358679	0.00147897	0.0104444	up	no
ENSG00000166136	NDUFB8	1.26663	0.340991	0.00148794	0.0105053	up	no
ENSG00000136273	HUS1	0.676817	-0.563162	0.00149069	0.0105222	down	no
ENSG00000151012	SLC7A11	0.613894	-0.703937	0.00149748	0.0105657	down	no
ENSG00000138942	RNF185	1.24428	0.315311	0.00149756	0.0105657	up	no
ENSG00000164081	TEX264	1.29288	0.370585	0.00150252	0.0105982	up	no
ENSG00000101577	LPIN2	0.757773	-0.400163	0.00150424	0.0106078	down	no
ENSG00000177600	RPLP2	1.24394	0.314918	0.00150563	0.0106151	up	no
ENSG00000215114	UBXN2B	0.661055	-0.597158	0.00151493	0.0106781	down	no
ENSG00000164961	WASHC5	0.650497	-0.620385	0.00151605	0.0106835	down	no
ENSG00000125170	DOK4	1.27402	0.349392	0.00151966	0.0107065	up	no
ENSG00000156860	FBRS	1.25657	0.329486	0.00152012	0.0107072	up	no
ENSG00000125970	RALY	1.24878	0.320515	0.0015224	0.0107207	up	no
ENSG00000104980	TIMM44	1.31896	0.3994	0.00152752	0.0107542	up	no
ENSG00000136940	PDCL	0.716661	-0.480637	0.001528	0.0107547	down	no
ENSG00000261186	LINC01238	1326.23	10.3731	0.00152832	0.0107547	up	yes
ENSG00000173432	SAA1	1.79196	0.841537	0.00152871	0.010755	up	no
ENSG00000172053	QARS1	1.1898	0.250725	0.00153007	0.010762	up	no
ENSG00000176973	FAM89B	1.31901	0.39946	0.00153197	0.0107713	up	no
ENSG00000273301	AC016717	0.622735	-0.68331	0.0015321	0.0107713	down	no
ENSG00000105926	MPP6	0.660067	-0.599315	0.00154053	0.0108273	down	no
ENSG00000126882	FAM78A	1.46292	0.548852	0.0015408	0.0108273	up	no
ENSG00000116691	MIIP	1.4163	0.502123	0.00154121	0.0108276	up	no
ENSG00000090989	EXOC1	0.635768	-0.653427	0.0015435	0.0108412	down	no
ENSG00000061656	SPAG4	1.33068	0.412167	0.00154477	0.0108475	up	no
ENSG00000166762	CATSPER2	0.373345	-1.42142	0.00154512	0.0108475	down	yes
ENSG00000174938	SEZ6L2	1.28798	0.365111	0.00154613	0.010852	up	no
ENSG00000164548	TRA2A	0.693815	-0.527377	0.00154821	0.010862	down	no
ENSG00000119403	PHF19	1.19331	0.254969	0.00154829	0.010862	up	no
ENSG00000148153	INIP	0.608621	-0.716384	0.00155107	0.010877	down	no
ENSG00000061938	TNK2	1.23855	0.30865	0.00155115	0.010877	up	no
ENSG00000106541	AGR2	523.484	9.032	0.00155255	0.0108843	up	yes
ENSG00000185347	TEDC1	1.41941	0.505294	0.00155507	0.0108994	up	no
ENSG00000148773	MKI67	0.721398	-0.471134	0.00155672	0.0109084	down	no
ENSG00000282034	AC106886	2.88176	1.52695	0.00155746	0.010911	up	yes
ENSG00000134278	SPIRE1	0.726363	-0.461238	0.00155834	0.0109146	down	no
ENSG00000011243	AKAP8L	1.24539	0.316602	0.001562	0.0109376	up	no
ENSG00000163701	IL17RE	1.5274	0.611081	0.00156469	0.0109539	up	no
ENSG00000189159	JPT1	1.27941	0.35548	0.00156529	0.0109555	up	no
ENSG00000228223	HCG11	0.684842	-0.546157	0.00156571	0.0109559	down	no
ENSG00000161955	TNFSF13	1.25988	0.333286	0.00156809	0.01097	up	no
ENSG00000100664	EIF5	0.72529	-0.46337	0.00157297	0.0110016	down	no
ENSG00000161016	RPL8	1.26202	0.335738	0.00157696	0.0110258	up	no
ENSG00000197020	ZNF100	0.44221	-1.1772	0.00157717	0.0110258	down	yes
ENSG00000203812	H2AC18	1.45252	0.538553	0.00157867	0.0110337	up	no
ENSG00000136560	TANK	0.729226	-0.455562	0.00157927	0.0110353	down	no
ENSG00000100350	FOXRED2	1.21441	0.280254	0.00158148	0.0110482	up	no
ENSG00000079819	EPB41L2	0.774148	-0.369319	0.00158242	0.0110508	down	no
ENSG00000168297	PXK	0.664393	-0.589892	0.0015826	0.0110508	down	no
ENSG00000137970	RPL7P9	0.699467	-0.515672	0.00158367	0.0110557	down	no
ENSG00000116990	MYCL	1.37962	0.464274	0.00158797	0.0110831	up	no
ENSG00000176624	MEX3C	0.709344	-0.495442	0.00159545	0.0111327	down	no
ENSG00000176170	SPHK1	1.38071	0.465406	0.00159885	0.0111538	up	no
ENSG00000141404	GNAL	0.760425	-0.395122	0.00160494	0.0111937	down	no
ENSG00000164039	BDH2	0.697968	-0.518767	0.00160757	0.0112094	down	no
ENSG00000151320	AKAP6	0.47639	-1.06978	0.00160816	0.0112109	down	yes
ENSG00000113013	HSPA9	0.776392	-0.365143	0.00160942	0.0112171	down	no
ENSG00000126775	ATG14	0.718393	-0.477154	0.00160985	0.0112175	down	no
ENSG00000125962	ARMCX5	0.658184	-0.603436	0.00161141	0.0112258	down	no
ENSG00000124802	EEF1E1	0.672194	-0.57305	0.00161195	0.0112259	down	no
ENSG00000137821	LRRC49	0.412851	-1.27631	0.00161219	0.0112259	down	yes
ENSG00000159423	ALDH4A1	1.36137	0.445063	0.00161532	0.0112451	up	no
ENSG00000071655	MBD3	1.18039	0.239262	0.001617	0.0112542	up	no
ENSG00000105723	GSK3A	1.22388	0.291466	0.00161977	0.0112709	up	no
ENSG00000167302	TEPSIN	1.31129	0.390991	0.0016235	0.0112942	up	no
ENSG00000172765	TMCC1	0.703357	-0.507672	0.00162516	0.0113031	down	no
ENSG00000164659	ELAPOR2	0.68479	-0.546266	0.00163529	0.0113709	down	no
ENSG00000203485	INF2	1.2687	0.343349	0.00164035	0.0114034	up	no
ENSG00000160293	VAV2	1.19495	0.256956	0.00164272	0.0114172	up	no
ENSG00000123562	MORF4L2	0.795851	-0.32943	0.0016432	0.0114179	down	no
ENSG00000077713	SLC25A43	0.698176	-0.518336	0.00164419	0.0114221	down	no
ENSG00000011485	PPP5C	1.17938	0.23803	0.00164843	0.0114489	up	no
ENSG00000119943	PYROXD2	1.31676	0.396995	0.00165025	0.0114589	up	no
ENSG00000072518	MARK2	1.21606	0.282215	0.00165102	0.0114616	up	no
ENSG00000141994	DUS3L	1.31455	0.394566	0.00165276	0.011471	up	no
ENSG00000141034	GID4	0.728747	-0.45651	0.00165607	0.0114913	down	no
ENSG00000223745	CCDC18-AS1	0.613025	-0.705983	0.00166107	0.0115233	down	no
ENSG00000178338	ZNF354B	0.514885	-0.957679	0.00166193	0.0115266	down	no
ENSG00000105287	PRKD2	1.31144	0.39115	0.00166442	0.0115412	up	no
ENSG00000226415	TPI1P1	1.26846	0.34308	0.00166794	0.0115629	up	no
ENSG00000197006	METTL9	0.759514	-0.396851	0.0016692	0.011569	down	no
ENSG00000165476	REEP3	0.709109	-0.495921	0.0016711	0.0115777	down	no
ENSG00000270055	AC127502	0.539395	-0.890585	0.00167124	0.0115777	down	no
ENSG00000151923	TIAL1	0.771269	-0.374695	0.00167215	0.0115814	down	no
ENSG00000130305	NSUN5	1.30476	0.383782	0.0016744	0.0115924	up	no
ENSG00000111540	RAB5B	1.17748	0.235705	0.00167453	0.0115924	up	no
ENSG00000100151	PICK1	1.29945	0.377902	0.00167688	0.011606	up	no
ENSG00000151116	UEVLD	0.628129	-0.670867	0.00168044	0.011628	down	no
ENSG00000268205	AC005261	0.586687	-0.769338	0.00168271	0.011641	down	no
ENSG00000119862	LGALSL	0.693744	-0.527524	0.00168586	0.0116582	down	no
ENSG00000215012	RTL10	1.29697	0.375146	0.00168598	0.0116582	up	no
ENSG00000196968	FUT11	0.746235	-0.422299	0.00168745	0.0116636	down	no
ENSG00000160113	NR2F6	1.22322	0.290685	0.00168754	0.0116636	up	no
ENSG00000143850	PLEKHA6	1.25213	0.324387	0.00169388	0.0117047	up	no
ENSG00000204713	TRIM27	1.21811	0.284649	0.00169477	0.0117081	up	no
ENSG00000160796	NBEAL2	1.19647	0.258783	0.00169744	0.0117239	up	no
ENSG00000196912	ANKRD36B	0.528314	-0.920531	0.00170043	0.0117418	down	no
ENSG00000251141	MRPS30-DT	0.496385	-1.01047	0.00170105	0.0117434	down	yes
ENSG00000105229	PIAS4	1.26776	0.342284	0.00170332	0.0117564	up	no
ENSG00000132640	BTBD3	0.708137	-0.497899	0.00170483	0.011764	down	no
ENSG00000124177	CHD6	0.696612	-0.521574	0.00170684	0.0117752	down	no
ENSG00000143156	NME7	0.652982	-0.614884	0.00170752	0.0117772	down	no
ENSG00000182327	GLTPD2	2.27881	1.18828	0.00171061	0.0117957	up	yes
ENSG00000143977	SNRPG	1.2943	0.372174	0.00171194	0.0118022	up	no
ENSG00000135414	GDF11	1.28635	0.363281	0.00171333	0.011809	up	no
ENSG00000106268	NUDT1	1.25176	0.323959	0.00171647	0.0118269	up	no
ENSG00000196458	ZNF605	0.546667	-0.871267	0.00171672	0.0118269	down	no
ENSG00000148925	BTBD10	0.694318	-0.526331	0.00171767	0.0118307	down	no
ENSG00000117906	RCN2	0.757238	-0.401182	0.00171825	0.011832	down	no
ENSG00000059728	MXD1	0.627799	-0.671625	0.00171911	0.0118352	down	no
ENSG00000124067	SLC12A4	1.28825	0.365411	0.001725	0.0118731	up	no
ENSG00000136522	MRPL47	0.716392	-0.481178	0.00172562	0.0118746	down	no
ENSG00000099308	MAST3	1.2644	0.338457	0.00172693	0.0118795	up	no
ENSG00000167930	FAM234A	1.2471	0.318582	0.00172714	0.0118795	up	no
ENSG00000014641	MDH1	0.757934	-0.399855	0.00172919	0.0118909	down	no
ENSG00000142669	SH3BGRL3	1.35946	0.44303	0.00173162	0.0119049	up	no
ENSG00000228397	LINC01635	819.552	9.67869	0.00174234	0.0119758	up	yes
ENSG00000113916	BCL6	0.739985	-0.434433	0.00174318	0.0119788	down	no
ENSG00000126524	SBDS	0.760492	-0.394994	0.00174945	0.0120192	down	no
ENSG00000142599	RERE	1.22098	0.288042	0.00175315	0.012041	up	no
ENSG00000099330	OCEL1	1.28872	0.365944	0.00175351	0.012041	up	no
ENSG00000100325	ASCC2	1.21862	0.285244	0.00175413	0.012041	up	no
ENSG00000256897	AC018410	0.000445976	-11.1307	0.00175424	0.012041	down	yes
ENSG00000162910	MRPL55	1.30829	0.387682	0.00175584	0.0120492	up	no
ENSG00000182551	ADI1	1.22116	0.288258	0.00175933	0.0120704	up	no
ENSG00000015153	YAF2	0.671689	-0.574135	0.0017629	0.0120921	down	no
ENSG00000213062	Z99572	0.437639	-1.19219	0.00176335	0.0120924	down	yes
ENSG00000008282	SYPL1	0.784896	-0.349427	0.00176595	0.0121074	down	no
ENSG00000173486	FKBP2	1.35826	0.441756	0.00176758	0.0121159	up	no
ENSG00000165733	BMS1	0.745419	-0.423877	0.00176857	0.0121198	down	no
ENSG00000100600	LGMN	1.19966	0.262626	0.00177081	0.0121324	up	no
ENSG00000173692	PSMD1	0.725273	-0.463405	0.0017742	0.0121529	down	no
ENSG00000167969	ECI1	1.27982	0.355939	0.00177893	0.0121825	up	no
ENSG00000125870	SNRPB2	0.726714	-0.460539	0.00178201	0.0122007	down	no
ENSG00000160360	GPSM1	1.30402	0.382962	0.00178507	0.0122189	up	no
ENSG00000159055	MIS18A	0.69088	-0.533492	0.00178678	0.0122278	down	no
ENSG00000110344	UBE4A	0.722869	-0.468193	0.00178724	0.0122282	down	no
ENSG00000167543	TP53I13	1.30922	0.388708	0.00178852	0.0122336	up	no
ENSG00000135297	MTO1	0.672282	-0.572861	0.00178885	0.0122336	down	no
ENSG00000160075	SSU72	1.18582	0.245882	0.00178932	0.012234	up	no
ENSG00000188026	RILPL1	1.28802	0.365151	0.0017946	0.0122673	up	no
ENSG00000103024	NME3	1.27567	0.351252	0.00179779	0.0122845	up	no
ENSG00000079950	STX7	0.701218	-0.512064	0.00179794	0.0122845	down	no
ENSG00000094880	CDC23	0.766481	-0.383679	0.00182042	0.0124352	down	no
ENSG00000197548	ATG7	1.25387	0.326382	0.00182501	0.0124612	up	no
ENSG00000163947	ARHGEF3	0.725839	-0.462279	0.00182505	0.0124612	down	no
ENSG00000185651	UBE2L3	1.19554	0.257665	0.00182612	0.0124656	up	no
ENSG00000157020	SEC13	1.26883	0.343497	0.00182779	0.0124742	up	no
ENSG00000143409	MINDY1	1.25601	0.328844	0.00182926	0.0124814	up	no
ENSG00000186020	ZNF529	0.560813	-0.834409	0.00182997	0.0124833	down	no
ENSG00000104774	MAN2B1	1.26143	0.335055	0.00183122	0.012489	up	no
ENSG00000197753	LHFPL5	0.457142	-1.12928	0.00183265	0.0124959	down	yes
ENSG00000134575	ACP2	1.36128	0.444959	0.00183499	0.0125086	up	no
ENSG00000125505	MBOAT7	1.2576	0.330669	0.00183535	0.0125086	up	no
ENSG00000163913	IFT122	1.22867	0.297096	0.00183959	0.0125347	up	no
ENSG00000100106	TRIOBP	1.23764	0.30759	0.00184205	0.0125485	up	no
ENSG00000159650	UROC1	0.00254424	-8.61855	0.00184483	0.0125647	down	yes
ENSG00000147383	NSDHL	1.2237	0.291256	0.00184593	0.0125693	up	no
ENSG00000150776	NKAPD1	0.745862	-0.423019	0.0018505	0.0125975	down	no
ENSG00000198276	UCKL1	1.25892	0.332189	0.00185201	0.0126028	up	no
ENSG00000100354	TNRC6B	0.70702	-0.500177	0.00185213	0.0126028	down	no
ENSG00000272870	SAP30-DT	0.667746	-0.582628	0.00185427	0.0126145	down	no
ENSG00000126602	TRAP1	1.24464	0.315727	0.00185974	0.0126488	up	no
ENSG00000180071	ANKRD18A	0.59747	-0.743062	0.00186262	0.0126643	down	no
ENSG00000185414	MRPL30	0.767674	-0.381435	0.00186286	0.0126643	down	no
ENSG00000115317	HTRA2	1.21263	0.278136	0.00186618	0.012684	up	no
ENSG00000073584	SMARCE1	0.721108	-0.471713	0.00186753	0.0126903	down	no
ENSG00000169105	CHST14	1.40417	0.48972	0.00186867	0.0126952	up	no
ENSG00000270149	AL591806	0.000261431	-11.9013	0.00187037	0.0127038	down	yes
ENSG00000168040	FADD	1.23119	0.300059	0.00187242	0.0127148	up	no
ENSG00000167880	EVPL	1.24687	0.318315	0.00188055	0.0127671	up	no
ENSG00000182108	DEXI	1.306	0.385159	0.00188762	0.0128105	up	no
ENSG00000100591	AHSA1	1.19073	0.251852	0.00188818	0.0128105	up	no
ENSG00000106266	SNX8	1.29955	0.378012	0.00188822	0.0128105	up	no
ENSG00000091640	SPAG7	1.29852	0.376867	0.00189033	0.0128219	up	no
ENSG00000213178	RPL22P1	0.740908	-0.432634	0.00189329	0.012839	down	no
ENSG00000143153	ATP1B1	0.798216	-0.325149	0.00189414	0.0128418	down	no
ENSG00000185947	ZNF267	0.493246	-1.01962	0.00189456	0.0128418	down	yes
ENSG00000151247	EIF4E	0.627368	-0.672615	0.00189781	0.0128593	down	no
ENSG00000123143	PKN1	1.26503	0.339166	0.00189801	0.0128593	up	no
ENSG00000059691	GATB	1.21349	0.279166	0.00189957	0.012867	up	no
ENSG00000100596	SPTLC2	0.721779	-0.470371	0.0019108	0.0129378	down	no
ENSG00000276334	AL133243	0.324485	-1.62378	0.00191089	0.0129378	down	yes
ENSG00000171853	TRAPPC12	1.23166	0.300609	0.0019183	0.012985	up	no
ENSG00000183741	CBX6	1.20174	0.26513	0.00192193	0.0130067	up	no
ENSG00000167118	URM1	1.27657	0.352271	0.00192617	0.0130324	up	no
ENSG00000248527	MTATP6P1	1.32291	0.403718	0.00192972	0.0130535	up	no
ENSG00000107738	VSIR	1.39679	0.482119	0.00193087	0.0130583	up	no
ENSG00000169972	PUSL1	1.37717	0.461708	0.00193278	0.0130682	up	no
ENSG00000178988	MRFAP1L1	0.74321	-0.428158	0.00193436	0.013076	down	no
ENSG00000165113	GKAP1	0.561437	-0.832803	0.00193534	0.0130796	down	no
ENSG00000288065	AC007881	0.159005	-2.65286	0.00193592	0.0130806	down	yes
ENSG00000168434	COG7	1.22291	0.290323	0.00193672	0.0130831	up	no
ENSG00000254788	CKLF-CMTM1	929.248	9.85992	0.00194122	0.0131105	up	yes
ENSG00000101986	ABCD1	1.30016	0.378685	0.00194801	0.0131534	up	no
ENSG00000241878	PISD	1.31998	0.400515	0.00195191	0.0131767	up	no
ENSG00000145685	LHFPL2	0.737806	-0.438686	0.00195712	0.0132089	down	no
ENSG00000134508	CABLES1	1.32502	0.406009	0.00195931	0.0132185	up	no
ENSG00000160813	PPP1R35	1.25932	0.332648	0.00195942	0.0132185	up	no
ENSG00000213442	RPL18AP3	1.24059	0.311023	0.00196153	0.0132278	up	no
ENSG00000167747	C19orf48	1.19829	0.260976	0.00196169	0.0132278	up	no
ENSG00000173715	C11orf80	1.29679	0.374948	0.00196308	0.0132342	up	no
ENSG00000066117	SMARCD1	1.18339	0.24293	0.00196945	0.0132741	up	no
ENSG00000105701	FKBP8	1.28083	0.357082	0.00197152	0.013285	up	no
ENSG00000204116	CHIC1	0.527964	-0.921489	0.00197703	0.0133192	down	no
ENSG00000057663	ATG5	0.685783	-0.544176	0.00198358	0.0133594	down	no
ENSG00000139668	WDFY2	0.723762	-0.466413	0.00198389	0.0133594	down	no
ENSG00000116874	WARS2	0.669138	-0.579624	0.00198905	0.0133911	down	no
ENSG00000198252	STYX	0.693666	-0.527687	0.00199028	0.0133964	down	no
ENSG00000137996	RTCA	0.684938	-0.545955	0.00199124	0.0133998	down	no
ENSG00000138646	HERC5	0.713778	-0.486453	0.00199279	0.0134061	down	no
ENSG00000078808	SDF4	1.22949	0.298059	0.00199307	0.0134061	up	no
ENSG00000102699	PARP4	0.737618	-0.439055	0.00199656	0.0134266	down	no
ENSG00000196369	SRGAP2B	0.722756	-0.46842	0.00199796	0.0134329	down	no
ENSG00000167778	SPRYD3	1.3222	0.402941	0.00200038	0.0134462	up	no
ENSG00000111832	RWDD1	0.62838	-0.670292	0.00200857	0.0134982	down	no
ENSG00000129245	FXR2	1.20321	0.266894	0.00201195	0.0135171	up	no
ENSG00000166450	PRTG	0.632435	-0.661011	0.00201242	0.0135171	down	no
ENSG00000167526	RPL13	1.2231	0.290547	0.00201274	0.0135171	up	no
ENSG00000002746	HECW1	1.55914	0.64075	0.0020181	0.0135501	up	no
ENSG00000164683	HEY1	0.742843	-0.428871	0.00202009	0.0135604	down	no
ENSG00000141480	ARRB2	1.21051	0.275618	0.00202167	0.0135659	up	no
ENSG00000188807	TMEM201	1.32615	0.407244	0.00202183	0.0135659	up	no
ENSG00000145439	CBR4	0.635542	-0.65394	0.00202427	0.0135792	down	no
ENSG00000134815	DHX34	1.27586	0.351475	0.00202709	0.0135951	up	no
ENSG00000272196	H2AC19	1.42724	0.513226	0.00202913	0.0136057	up	no
ENSG00000117625	RCOR3	0.739908	-0.434583	0.00203459	0.0136393	down	no
ENSG00000143393	PI4KB	1.18652	0.246737	0.00203623	0.0136472	up	no
ENSG00000276180	H4C9	1.28036	0.356545	0.00203921	0.0136623	up	no
ENSG00000273249	BX649632	11.2022	3.4857	0.0020394	0.0136623	up	yes
ENSG00000137936	BCAR3	1.21813	0.284665	0.00204117	0.0136712	up	no
ENSG00000171236	LRG1	1.76337	0.818339	0.00204329	0.0136822	up	no
ENSG00000115255	REEP6	1.32517	0.406174	0.00204379	0.0136826	up	no
ENSG00000267673	FDX2	1.53622	0.619387	0.00204452	0.0136844	up	no
ENSG00000092853	CLSPN	0.668527	-0.580943	0.00204504	0.0136848	down	no
ENSG00000234616	JRK	1.21735	0.283741	0.00204785	0.0137005	up	no
ENSG00000011376	LARS2	1.23898	0.309158	0.00204931	0.0137072	up	no
ENSG00000139624	CERS5	1.2407	0.311152	0.00205376	0.0137339	up	no
ENSG00000133818	RRAS2	0.765672	-0.385202	0.00205987	0.0137714	down	no
ENSG00000115020	PIKFYVE	0.650975	-0.619325	0.0020603	0.0137714	down	no
ENSG00000157326	DHRS4	1.23047	0.299212	0.00206083	0.0137719	up	no
ENSG00000276045	ORAI1	1.25226	0.324538	0.00206661	0.0138074	up	no
ENSG00000172977	KAT5	1.25768	0.330762	0.00207476	0.0138588	up	no
ENSG00000070413	DGCR2	1.20137	0.264684	0.00208329	0.0139127	up	no
ENSG00000196365	LONP1	1.26378	0.337744	0.00208624	0.0139293	up	no
ENSG00000124243	BCAS4	1.62193	0.69771	0.00208942	0.0139474	up	no
ENSG00000130764	LRRC47	1.23081	0.299611	0.00209505	0.0139818	up	no
ENSG00000184939	ZFP90	0.567116	-0.818286	0.00209605	0.0139829	down	no
ENSG00000175550	DRAP1	1.32083	0.401444	0.00209615	0.0139829	up	no
ENSG00000121989	ACVR2A	0.515978	-0.954618	0.00209823	0.0139908	down	no
ENSG00000126215	XRCC3	1.29045	0.367874	0.00209826	0.0139908	up	no
ENSG00000135776	ABCB10	0.671359	-0.574843	0.00210021	0.0140006	down	no
ENSG00000257727	CNPY2	1.21673	0.283009	0.00210208	0.01401	up	no
ENSG00000090565	RAB11FIP3	1.23638	0.306117	0.00210425	0.0140213	up	no
ENSG00000017797	RALBP1	0.753513	-0.408295	0.00210497	0.0140229	down	no
ENSG00000117697	NSL1	0.696986	-0.520799	0.00210822	0.0140414	down	no
ENSG00000204977	TRIM13	0.673565	-0.57011	0.00210923	0.0140451	down	no
ENSG00000175137	SH3BP5L	1.27095	0.345902	0.00211418	0.0140749	up	no
ENSG00000131116	ZNF428	1.2808	0.357045	0.00211689	0.0140898	up	no
ENSG00000263528	IKBKE	1.57502	0.655374	0.00212317	0.0141285	up	no
ENSG00000161921	CXCL16	1.25929	0.332606	0.00212378	0.0141293	up	no
ENSG00000182195	LDOC1	1.2165	0.282734	0.00212648	0.0141442	up	no
ENSG00000197771	MCMBP	0.775057	-0.367625	0.00212811	0.0141519	down	no
ENSG00000196878	LAMB3	1.27586	0.351466	0.00212937	0.0141571	up	no
ENSG00000232176	AL161909	0.705243	-0.503808	0.0021357	0.014196	down	no
ENSG00000100764	PSMC1	0.76642	-0.383793	0.00214021	0.0142174	down	no
ENSG00000084207	GSTP1	1.27225	0.347381	0.00214032	0.0142174	up	no
ENSG00000100075	SLC25A1	1.23917	0.309375	0.00214035	0.0142174	up	no
ENSG00000172830	SSH3	1.20749	0.272015	0.00214124	0.0142202	up	no
ENSG00000140497	SCAMP2	1.2564	0.329292	0.00214291	0.0142281	up	no
ENSG00000138798	EGF	177.937	7.47522	0.00214634	0.0142442	up	yes
ENSG00000172613	RAD9A	1.23328	0.302497	0.00214642	0.0142442	up	no
ENSG00000100109	TFIP11	1.22998	0.298631	0.00214702	0.0142442	up	no
ENSG00000183617	MRPL54	1.37278	0.4571	0.00214765	0.0142442	up	no
ENSG00000033170	FUT8	0.63914	-0.645797	0.00214771	0.0142442	down	no
ENSG00000115282	TTC31	1.22662	0.294687	0.00215028	0.0142576	up	no
ENSG00000204371	EHMT2	1.22227	0.28956	0.00215069	0.0142576	up	no
ENSG00000105829	BET1	0.74798	-0.418928	0.00215748	0.0142994	down	no
ENSG00000136111	TBC1D4	0.694763	-0.525408	0.00215961	0.0143103	down	no
ENSG00000013306	SLC25A39	1.21112	0.276346	0.00216268	0.0143275	up	no
ENSG00000125753	VASP	1.28246	0.358919	0.00216401	0.0143332	up	no
ENSG00000162434	JAK1	0.792358	-0.335776	0.00218057	0.0144396	down	no
ENSG00000226328	NUP50-DT	1.23798	0.307988	0.00218206	0.0144463	up	no
ENSG00000155366	RHOC	1.30556	0.384664	0.00218687	0.0144749	up	no
ENSG00000141933	TPGS1	1.34558	0.428224	0.00219186	0.0145023	up	no
ENSG00000119927	GPAM	0.596297	-0.745896	0.00219237	0.0145023	down	no
ENSG00000204344	STK19	1.34825	0.431088	0.00219246	0.0145023	up	no
ENSG00000062725	APPBP2	0.642902	-0.637328	0.00219471	0.0145139	down	no
ENSG00000073008	PVR	1.19518	0.257228	0.00219862	0.0145366	up	no
ENSG00000161800	RACGAP1	0.762745	-0.390727	0.00219985	0.0145415	down	no
ENSG00000278662	GOLGA6L10	0.460327	-1.11927	0.00220596	0.0145776	down	yes
ENSG00000108312	UBTF	1.24427	0.315295	0.00220655	0.0145776	up	no
ENSG00000081014	AP4E1	0.656545	-0.607034	0.00220677	0.0145776	down	no
ENSG00000104856	RELB	1.46458	0.550485	0.00221878	0.0146537	up	no
ENSG00000148840	PPRC1	1.19082	0.251959	0.00221975	0.0146568	up	no
ENSG00000012124	CD22	3.07613	1.62112	0.00222023	0.0146568	up	yes
ENSG00000128185	DGCR6L	1.33105	0.41256	0.00222513	0.0146859	up	no
ENSG00000120727	PAIP2	0.770962	-0.375268	0.00222818	0.0147027	down	no
ENSG00000144909	OSBPL11	0.676465	-0.563912	0.00223154	0.0147184	down	no
ENSG00000147274	RBMX	0.763286	-0.389704	0.00223154	0.0147184	down	no
ENSG00000170234	PWWP2A	0.718765	-0.476408	0.00223654	0.0147481	down	no
ENSG00000174080	CTSF	1.1833	0.242815	0.0022378	0.0147531	up	no
ENSG00000179941	BBS10	0.564975	-0.82374	0.0022412	0.0147723	down	no
ENSG00000224078	SNHG14	0.657163	-0.605676	0.00224346	0.014784	down	no
ENSG00000122705	CLTA	1.16558	0.221053	0.00224473	0.0147891	up	no
ENSG00000186260	MRTFB	0.68654	-0.542585	0.00225096	0.0148268	down	no
ENSG00000005206	SPPL2B	1.25807	0.331215	0.00225254	0.014834	up	no
ENSG00000134444	RELCH	0.654445	-0.611657	0.00225573	0.0148517	down	no
ENSG00000135272	MDFIC	0.682843	-0.550375	0.00226772	0.0149274	down	no
ENSG00000272668	AL590560	0.682341	-0.551435	0.00227039	0.0149372	down	no
ENSG00000239382	ALKBH6	1.35547	0.438793	0.00227049	0.0149372	up	no
ENSG00000165392	WRN	0.572595	-0.804414	0.00227072	0.0149372	down	no
ENSG00000204178	MACO1	0.686356	-0.54297	0.00227309	0.0149495	down	no
ENSG00000221968	FADS3	1.27693	0.352677	0.00227429	0.0149541	up	no
ENSG00000137207	YIPF3	1.22454	0.292243	0.00228264	0.0150046	up	no
ENSG00000177030	DEAF1	1.21166	0.276988	0.00228297	0.0150046	up	no
ENSG00000205937	RNPS1	1.1726	0.229717	0.00228508	0.0150152	up	no
ENSG00000127527	EPS15L1	1.22464	0.29236	0.0022862	0.0150192	up	no
ENSG00000129493	HEATR5A	0.656749	-0.606587	0.00228816	0.0150288	down	no
ENSG00000130348	QRSL1	0.706368	-0.501508	0.00228872	0.0150292	down	no
ENSG00000109065	NAT9	1.27641	0.35209	0.00229042	0.015037	up	no
ENSG00000180104	EXOC3	1.16713	0.22297	0.00229613	0.0150712	up	no
ENSG00000214019	AL034370	6.72371	2.74926	0.00229724	0.0150752	up	yes
ENSG00000196862	RGPD4	0.127515	-2.97126	0.00230997	0.0151536	down	yes
ENSG00000134389	CFHR5	0.00206195	-8.92177	0.0023102	0.0151536	down	yes
ENSG00000124275	MTRR	0.749464	-0.416068	0.00231325	0.0151702	down	no
ENSG00000185989	RASA3	1.17957	0.238266	0.00232005	0.0152115	up	no
ENSG00000223546	LINC00630	0.506605	-0.981068	0.00232611	0.0152479	down	no
ENSG00000111087	GLI1	3.82677	1.93613	0.00233117	0.0152777	up	yes
ENSG00000204941	PSG5	362.374	8.50133	0.00233172	0.015278	up	yes
ENSG00000167904	TMEM68	0.679721	-0.556986	0.0023339	0.0152889	down	no
ENSG00000171067	C11orf24	1.23703	0.306875	0.00233671	0.0153039	up	no
ENSG00000070061	ELP1	0.750789	-0.41352	0.00234037	0.0153245	down	no
ENSG00000227097	RPS28P7	1.20844	0.273147	0.00234372	0.0153431	up	no
ENSG00000068903	SIRT2	1.24626	0.3176	0.00235138	0.0153899	up	no
ENSG00000100568	VTI1B	0.730432	-0.453178	0.00235845	0.0154328	down	no
ENSG00000213160	KLHL23	0.65658	-0.606958	0.00236234	0.0154548	down	no
ENSG00000115840	SLC25A12	0.752413	-0.410403	0.00236529	0.0154707	down	no
ENSG00000141252	VPS53	1.28592	0.362797	0.00236807	0.0154856	up	no
ENSG00000111276	CDKN1B	0.74993	-0.415173	0.00236997	0.0154945	down	no
ENSG00000164751	PEX2	0.760174	-0.395599	0.00237168	0.0155023	down	no
ENSG00000244005	NFS1	1.25161	0.323787	0.00237339	0.0155101	up	no
ENSG00000130734	ATG4D	1.30973	0.389267	0.00237807	0.0155373	up	no
ENSG00000160226	CFAP410	1.43118	0.51721	0.00238157	0.0155568	up	no
ENSG00000275700	AATF	1.20252	0.266061	0.00238543	0.0155786	up	no
ENSG00000180626	ZNF594	0.494098	-1.01713	0.00238888	0.0155977	down	yes
ENSG00000187713	TMEM203	1.26696	0.341375	0.00239562	0.0156383	up	no
ENSG00000123999	INHA	1.58769	0.666925	0.00240062	0.0156675	up	no
ENSG00000170430	MGMT	1.29371	0.371512	0.00240117	0.0156677	up	no
ENSG00000232956	SNHG15	1.23139	0.300288	0.00240252	0.015673	up	no
ENSG00000168743	NPNT	0.767635	-0.381507	0.00240692	0.0156983	down	no
ENSG00000182004	SNRPE	0.757595	-0.400502	0.00240886	0.0157076	down	no
ENSG00000167925	GHDC	1.25933	0.332657	0.00240955	0.0157087	up	no
ENSG00000103245	CIAO3	1.25245	0.324754	0.00241351	0.015731	up	no
ENSG00000261488	TBILA	0.469051	-1.09218	0.00241502	0.0157374	down	yes
ENSG00000088367	EPB41L1	1.19298	0.254564	0.00241713	0.0157477	up	no
ENSG00000149761	NUDT22	1.36702	0.45103	0.00242145	0.0157725	up	no
ENSG00000224462	C4BPAP1	0.363377	-1.46046	0.0024268	0.0158038	down	yes
ENSG00000077463	SIRT6	1.31559	0.395707	0.00243154	0.0158313	up	no
ENSG00000136754	ABI1	0.743266	-0.42805	0.00243249	0.015834	down	no
ENSG00000255198	SNHG9	2.31212	1.20922	0.00243657	0.0158571	up	yes
ENSG00000136514	RTP4	836.47	9.70817	0.00244565	0.0159127	up	yes
ENSG00000261087	ZNNT1	0.249241	-2.00438	0.00244912	0.0159318	down	yes
ENSG00000168476	REEP4	1.27431	0.349719	0.00245572	0.0159667	up	no
ENSG00000153975	ZUP1	0.585825	-0.771459	0.00245579	0.0159667	down	no
ENSG00000228696	ARL17B	0.68242	-0.551267	0.00245609	0.0159667	down	no
ENSG00000130669	PAK4	1.26619	0.340491	0.00245971	0.0159868	up	no
ENSG00000162909	CAPN2	0.788508	-0.342802	0.00246074	0.01599	down	no
ENSG00000119535	CSF3R	0.384293	-1.37972	0.00246325	0.0160028	down	yes
ENSG00000100982	PCIF1	1.23221	0.301244	0.00246679	0.0160223	up	no
ENSG00000168288	MMADHC	0.771678	-0.373929	0.00246859	0.0160305	down	no
ENSG00000141570	CBX8	1.23455	0.303981	0.00247008	0.0160367	up	no
ENSG00000188846	RPL14	0.785968	-0.347457	0.00247375	0.0160571	down	no
ENSG00000074370	ATP2A3	1.41832	0.504184	0.00247644	0.016071	up	no
ENSG00000135040	NAA35	0.695198	-0.524505	0.00248033	0.0160902	down	no
ENSG00000115520	COQ10B	0.586314	-0.770253	0.00248047	0.0160902	down	no
ENSG00000103335	PIEZO1	1.19536	0.257441	0.00248186	0.0160957	up	no
ENSG00000213064	SFT2D2	0.727734	-0.458518	0.00248899	0.0161384	down	no
ENSG00000135338	LCA5	0.287997	-1.79588	0.00249095	0.0161477	down	yes
ENSG00000063245	EPN1	1.23865	0.308764	0.00249152	0.0161478	up	no
ENSG00000131652	THOC6	1.25656	0.32948	0.00249317	0.016155	up	no
ENSG00000122335	SERAC1	0.568151	-0.815653	0.00249624	0.0161714	down	no
ENSG00000141551	CSNK1D	1.16976	0.226208	0.00249862	0.0161809	up	no
ENSG00000165283	STOML2	1.18974	0.250647	0.00249879	0.0161809	up	no
ENSG00000158019	BABAM2	1.19268	0.254209	0.00250042	0.016188	up	no
ENSG00000170296	GABARAP	1.19992	0.262933	0.00250609	0.0162211	up	no
ENSG00000164347	GFM2	0.725862	-0.462233	0.00250833	0.0162301	down	no
ENSG00000136463	TACO1	1.27255	0.347725	0.00250856	0.0162301	up	no
ENSG00000139644	TMBIM6	1.15548	0.208486	0.00251152	0.0162458	up	no
ENSG00000177885	GRB2	1.19291	0.254482	0.00251214	0.0162462	up	no
ENSG00000143569	UBAP2L	1.18294	0.242383	0.00251448	0.0162579	up	no
ENSG00000131871	SELENOS	1.22555	0.293434	0.00252104	0.0162967	up	no
ENSG00000233205	WBP1P2	3.82043	1.93374	0.00252189	0.0162987	up	yes
ENSG00000135930	EIF4E2	1.2023	0.265794	0.00252267	0.0163002	up	no
ENSG00000176912	TYMSOS	1.53498	0.618216	0.00252969	0.016342	up	no
ENSG00000153029	MR1	1.26101	0.33458	0.00253244	0.0163539	up	no
ENSG00000124380	SNRNP27	0.730554	-0.452937	0.00253263	0.0163539	down	no
ENSG00000271828	AC008937	0.0403828	-4.63012	0.00253339	0.0163553	down	yes
ENSG00000120253	NUP43	0.722092	-0.469746	0.00254235	0.0164096	down	no
ENSG00000162736	NCSTN	1.17865	0.237139	0.00254385	0.0164157	up	no
ENSG00000279800	BCLAF1P2	0.484217	-1.04627	0.00254679	0.0164312	down	yes
ENSG00000109062	SLC9A3R1	1.24139	0.311957	0.00255362	0.0164717	up	no
ENSG00000102981	PARD6A	1.43918	0.525243	0.00255457	0.0164742	up	no
ENSG00000198786	MT-ND5	1.32057	0.401165	0.00256017	0.0165068	up	no
ENSG00000143622	RIT1	0.729219	-0.455576	0.00256203	0.0165145	down	no
ENSG00000100991	TRPC4AP	1.18938	0.250204	0.00256248	0.0165145	up	no
ENSG00000111678	C12orf57	1.2564	0.329298	0.00256523	0.0165287	up	no
ENSG00000128274	A4GALT	1.25369	0.326184	0.00257	0.0165559	up	no
ENSG00000264343	NOTCH2NLA	1.36779	0.451848	0.00257452	0.0165814	up	no
ENSG00000134463	ECHDC3	1.31998	0.400521	0.00257837	0.0166019	up	no
ENSG00000196961	AP2A1	1.23781	0.307792	0.00257881	0.0166019	up	no
ENSG00000167395	ZNF646	1.22036	0.287311	0.0025862	0.0166459	up	no
ENSG00000198695	MT-ND6	1.33324	0.414931	0.00258786	0.016653	up	no
ENSG00000100979	PLTP	2.00585	1.00421	0.0025897	0.0166612	up	yes
ENSG00000179218	CALR	1.26527	0.339447	0.00259723	0.016706	up	no
ENSG00000188959	C9orf152	1.89129	0.91937	0.00259808	0.0167079	up	no
ENSG00000104833	TUBB4A	1.52045	0.604494	0.0026021	0.0167302	up	no
ENSG00000104892	KLC3	1.58135	0.661154	0.00260283	0.0167312	up	no
ENSG00000114541	FRMD4B	0.540289	-0.888197	0.00260559	0.0167454	down	no
ENSG00000141503	MINK1	1.22339	0.290883	0.00260781	0.0167561	up	no
ENSG00000264112	AC015813	0.4357	-1.19859	0.00261275	0.0167842	down	yes
ENSG00000138780	GSTCD	0.604929	-0.725163	0.00261485	0.0167915	down	no
ENSG00000179085	DPM3	1.28172	0.358078	0.00261502	0.0167915	up	no
ENSG00000176720	BOK	1.33519	0.417047	0.00261765	0.0168048	up	no
ENSG00000052126	PLEKHA5	0.639146	-0.645782	0.00261872	0.0168065	down	no
ENSG00000161677	JOSD2	1.45004	0.536097	0.00261903	0.0168065	up	no
ENSG00000152061	RABGAP1L	0.604766	-0.72555	0.0026205	0.0168108	down	no
ENSG00000147133	TAF1	0.694384	-0.526194	0.00262083	0.0168108	down	no
ENSG00000187954	CYHR1	1.20697	0.271394	0.00262204	0.0168129	up	no
ENSG00000105373	NOP53	1.23396	0.303298	0.00262228	0.0168129	up	no
ENSG00000214160	ALG3	1.20795	0.272564	0.0026329	0.0168774	up	no
ENSG00000151746	BICD1	0.737088	-0.440091	0.00263385	0.0168798	down	no
ENSG00000166454	ATMIN	0.744115	-0.426403	0.00263699	0.0168963	down	no
ENSG00000114850	SSR3	0.772235	-0.372888	0.00264124	0.0169199	down	no
ENSG00000184363	PKP3	1.27403	0.349397	0.00264449	0.0169371	up	no
ENSG00000197948	FCHSD1	1.32997	0.411389	0.00264658	0.0169469	up	no
ENSG00000119685	TTLL5	0.723358	-0.467218	0.00264906	0.0169591	down	no
ENSG00000176393	RNPEP	1.23628	0.306001	0.0026511	0.0169684	up	no
ENSG00000267909	CCDC177	1.7934	0.842695	0.00265201	0.0169684	up	no
ENSG00000088451	TGDS	0.701851	-0.510763	0.00265222	0.0169684	down	no
ENSG00000121064	SCPEP1	1.23336	0.302596	0.00266224	0.0170289	up	no
ENSG00000174165	ZDHHC24	1.29986	0.378355	0.00267139	0.0170837	up	no
ENSG00000249395	CASC9	0.602903	-0.730002	0.0026727	0.0170884	down	no
ENSG00000035862	TIMP2	1.18076	0.239721	0.00267832	0.0171207	up	no
ENSG00000197081	IGF2R	1.17755	0.235794	0.00268002	0.0171279	up	no
ENSG00000166311	SMPD1	1.26047	0.333958	0.00268626	0.0171641	up	no
ENSG00000225507	AC069282	0.379019	-1.39966	0.00268851	0.0171715	down	yes
ENSG00000172432	GTPBP2	1.20145	0.264782	0.00268856	0.0171715	up	no
ENSG00000181284	TMEM102	1.45192	0.537966	0.00268913	0.0171715	up	no
ENSG00000136527	TRA2B	0.736906	-0.440447	0.00269226	0.0171878	down	no
ENSG00000196470	SIAH1	0.709688	-0.494744	0.00270812	0.0172843	down	no
ENSG00000067369	TP53BP1	0.717529	-0.478891	0.00270855	0.0172843	down	no
ENSG00000164934	DCAF13	0.698458	-0.517754	0.00271872	0.0173456	down	no
ENSG00000204308	RNF5	1.2194	0.28617	0.00272306	0.0173695	up	no
ENSG00000158186	MRAS	1.21927	0.286017	0.00272465	0.0173756	up	no
ENSG00000166352	IFTAP	0.661563	-0.596049	0.00272518	0.0173756	down	no
ENSG00000120509	PDZD11	1.20936	0.274242	0.0027259	0.0173765	up	no
ENSG00000104915	STX10	1.20638	0.270686	0.00273741	0.0174462	up	no
ENSG00000285278	TFAP2A-AS2	0.629205	-0.668399	0.00273941	0.0174552	down	no
ENSG00000279423	AL445363	0.559872	-0.83683	0.00274017	0.0174563	down	no
ENSG00000070269	TMEM260	0.630681	-0.665018	0.00274491	0.0174828	down	no
ENSG00000148843	PDCD11	1.23204	0.301055	0.00274745	0.0174944	up	no
ENSG00000226950	DANCR	1.21646	0.282684	0.0027479	0.0174944	up	no
ENSG00000166170	BAG5	0.747967	-0.418954	0.00275148	0.0175134	down	no
ENSG00000230562	FAM133DP	0.386131	-1.37284	0.00275809	0.0175518	down	yes
ENSG00000153317	ASAP1	0.703752	-0.506861	0.00275939	0.0175563	down	no
ENSG00000172172	MRPL13	0.733408	-0.447311	0.00276929	0.0176155	down	no
ENSG00000108773	KAT2A	1.20389	0.267703	0.00277202	0.0176291	up	no
ENSG00000164825	DEFB1	1.44291	0.52898	0.00277301	0.0176314	up	no
ENSG00000130193	THEM6	1.22485	0.29261	0.00277355	0.0176314	up	no
ENSG00000196455	PIK3R4	0.703946	-0.506464	0.00277465	0.0176346	down	no
ENSG00000267317	AC027307	1.32452	0.405471	0.00278017	0.0176659	up	no
ENSG00000163468	CCT3	1.15493	0.2078	0.00278243	0.0176765	up	no
ENSG00000124574	ABCC10	1.49016	0.575472	0.0027873	0.0177037	up	no
ENSG00000175467	SART1	1.22298	0.290404	0.00278933	0.0177128	up	no
ENSG00000163584	RPL22L1	0.788033	-0.343672	0.00279526	0.0177467	down	no
ENSG00000169855	ROBO1	0.722014	-0.469901	0.0027964	0.0177502	down	no
ENSG00000167258	CDK12	0.746445	-0.421892	0.00279731	0.017751	down	no
ENSG00000122194	PLG	0.30264	-1.72432	0.00279773	0.017751	down	yes
ENSG00000116731	PRDM2	0.633387	-0.65884	0.00279864	0.017753	down	no
ENSG00000154898	CCDC144CP	0.411314	-1.28169	0.00280258	0.0177743	down	yes
ENSG00000174173	TRMT10C	0.670728	-0.576201	0.00280365	0.0177773	down	no
ENSG00000111269	CREBL2	0.760958	-0.394112	0.00280472	0.0177803	down	no
ENSG00000138190	EXOC6	0.597677	-0.742563	0.00281338	0.0178314	down	no
ENSG00000285943	AC112128	0.315745	-1.66317	0.00281533	0.0178397	down	yes
ENSG00000177674	AGTRAP	1.36364	0.447458	0.00281589	0.0178397	up	no
ENSG00000167637	ZNF283	0.58213	-0.780587	0.00282061	0.0178642	down	no
ENSG00000162896	PIGR	16.2731	4.02441	0.00282094	0.0178642	up	yes
ENSG00000197462	AC003975	0.000472964	-11.046	0.00282631	0.0178944	down	yes
ENSG00000162241	SLC25A45	1.4441	0.530168	0.00282743	0.0178977	up	no
ENSG00000135446	CDK4	1.20597	0.270197	0.00282967	0.0179081	up	no
ENSG00000162191	UBXN1	1.24212	0.312803	0.00283041	0.017909	up	no
ENSG00000106588	PSMA2	0.750182	-0.414687	0.00283774	0.0179515	down	no
ENSG00000015676	NUDCD3	1.18817	0.248735	0.00283884	0.0179547	up	no
ENSG00000102977	ACD	1.24267	0.313445	0.00284084	0.0179635	up	no
ENSG00000248487	ABHD14A	1.34664	0.429368	0.00284337	0.0179757	up	no
ENSG00000065057	NTHL1	1.31748	0.397777	0.00284495	0.0179819	up	no
ENSG00000164611	PTTG1	1.16839	0.224524	0.00284771	0.0179955	up	no
ENSG00000039650	PNKP	1.27965	0.355753	0.00285214	0.0180197	up	no
ENSG00000197180	CH17-340M24	2.20318	1.13959	0.00285739	0.0180491	up	yes
ENSG00000167333	TRIM68	1.25214	0.324395	0.00286796	0.018112	up	no
ENSG00000092871	RFFL	0.711637	-0.490787	0.00287439	0.0181488	down	no
ENSG00000124444	ZNF576	1.38095	0.465658	0.00287811	0.018165	up	no
ENSG00000135108	FBXO21	0.791476	-0.337383	0.00287817	0.018165	down	no
ENSG00000143816	WNT9A	1.35389	0.437115	0.00287916	0.0181674	up	no
ENSG00000188801	ZNF322P1	0.435362	-1.19971	0.00288423	0.0181955	down	yes
ENSG00000127952	STYXL1	1.19548	0.257596	0.00288721	0.0182105	up	no
ENSG00000280347	AC000123	0.439594	-1.18576	0.00289218	0.0182365	down	yes
ENSG00000166965	RCCD1	1.18312	0.242599	0.00289256	0.0182365	up	no
ENSG00000147677	EIF3H	0.795022	-0.330933	0.00289549	0.0182511	down	no
ENSG00000094804	CDC6	0.783011	-0.352896	0.0028996	0.0182731	down	no
ENSG00000186017	ZNF566	0.540197	-0.888441	0.0029025	0.0182876	down	no
ENSG00000129484	PARP2	0.749068	-0.416832	0.00290663	0.0183098	down	no
ENSG00000132004	FBXW9	1.30486	0.3839	0.00290967	0.018325	up	no
ENSG00000129559	NEDD8	1.18886	0.249579	0.00291289	0.0183415	up	no
ENSG00000171055	FEZ2	0.752289	-0.410642	0.00291371	0.0183428	down	no
ENSG00000143578	CREB3L4	1.23151	0.300428	0.0029146	0.0183445	up	no
ENSG00000170921	TANC2	0.751427	-0.412295	0.00291721	0.018357	down	no
ENSG00000180098	TRNAU1AP	1.19595	0.258162	0.00292271	0.0183878	up	no
ENSG00000106211	HSPB1	1.25109	0.323187	0.00292631	0.0184065	up	no
ENSG00000204524	ZNF805	0.544114	-0.878018	0.00293275	0.0184432	down	no
ENSG00000130479	MAP1S	1.32207	0.402796	0.00293457	0.0184507	up	no
ENSG00000112159	MDN1	0.720753	-0.472423	0.00293617	0.0184569	down	no
ENSG00000161671	EMC10	1.25033	0.322304	0.00293976	0.0184756	up	no
ENSG00000267751	AC009005	1.31133	0.391026	0.00294112	0.0184802	up	no
ENSG00000263001	GTF2I	0.781231	-0.356179	0.00294232	0.0184839	down	no
ENSG00000163902	RPN1	1.17954	0.23823	0.00295615	0.0185668	up	no
ENSG00000124222	STX16	0.780604	-0.357337	0.00295705	0.0185686	down	no
ENSG00000197363	ZNF517	1.82415	0.867224	0.00296019	0.0185844	up	no
ENSG00000163431	LMOD1	3.32054	1.73142	0.00296623	0.0186162	up	yes
ENSG00000111275	ALDH2	1.24988	0.321786	0.0029665	0.0186162	up	no
ENSG00000170442	KRT86	1.88626	0.915526	0.00296764	0.0186194	up	no
ENSG00000137177	KIF13A	0.68056	-0.555206	0.0029689	0.0186234	down	no
ENSG00000085840	ORC1	0.782018	-0.354727	0.00297279	0.0186439	down	no
ENSG00000100997	ABHD12	1.20328	0.266973	0.00297454	0.0186477	up	no
ENSG00000089486	CDIP1	1.23442	0.303828	0.00297464	0.0186477	up	no
ENSG00000107959	PITRM1	1.19839	0.261094	0.00297989	0.0186767	up	no
ENSG00000166106	ADAMTS15	1.27836	0.354299	0.00298078	0.0186784	up	no
ENSG00000185187	SIGIRR	1.31792	0.398258	0.00298191	0.0186815	up	no
ENSG00000112996	MRPS30	0.775262	-0.367244	0.00299641	0.0187684	down	no
ENSG00000142208	AKT1	1.21556	0.28162	0.00300355	0.0188092	up	no
ENSG00000181381	DDX60L	0.642816	-0.637522	0.00300457	0.0188116	down	no
ENSG00000136045	PWP1	0.778497	-0.361236	0.00300554	0.0188138	down	no
ENSG00000147862	NFIB	0.723011	-0.46791	0.00300954	0.0188349	down	no
ENSG00000082269	FAM135A	0.522245	-0.937201	0.00301193	0.0188458	down	no
ENSG00000102181	CD99L2	1.1639	0.218969	0.00302699	0.0189361	up	no
ENSG00000099341	PSMD8	1.25261	0.324932	0.00303566	0.0189857	up	no
ENSG00000097021	ACOT7	1.34631	0.429009	0.00303619	0.0189857	up	no
ENSG00000084676	NCOA1	0.656154	-0.607894	0.00304416	0.0190316	down	no
ENSG00000184990	SIVA1	1.22766	0.29591	0.00304859	0.0190553	up	no
ENSG00000204463	BAG6	1.24447	0.315527	0.00305227	0.0190743	up	no
ENSG00000224051	CPTP	1.34738	0.430152	0.00305438	0.0190833	up	no
ENSG00000175213	ZNF408	1.39993	0.485351	0.00305499	0.0190833	up	no
ENSG00000091651	ORC6	0.765764	-0.385028	0.00305659	0.0190893	down	no
ENSG00000165891	E2F7	0.711295	-0.49148	0.00305827	0.0190958	down	no
ENSG00000136379	ABHD17C	0.756721	-0.402167	0.0030601	0.0191032	down	no
ENSG00000147099	HDAC8	0.73223	-0.449631	0.00306438	0.019126	down	no
ENSG00000130363	RSPH3	0.721708	-0.470512	0.00307054	0.0191565	down	no
ENSG00000143494	VASH2	0.44927	-1.15434	0.00307056	0.0191565	down	yes
ENSG00000067225	PKM	1.20437	0.268278	0.00307843	0.0192016	up	no
ENSG00000117298	ECE1	1.20406	0.26791	0.00308071	0.0192118	up	no
ENSG00000107863	ARHGAP21	0.664691	-0.589243	0.00308715	0.0192465	down	no
ENSG00000120693	SMAD9	0.061553	-4.02203	0.00308756	0.0192465	down	yes
ENSG00000174282	ZBTB4	1.19162	0.252924	0.00308977	0.0192563	up	no
ENSG00000172992	DCAKD	1.2369	0.306731	0.0030931	0.019273	up	no
ENSG00000154229	PRKCA	0.78443	-0.350283	0.00309882	0.0193015	down	no
ENSG00000149257	SERPINH1	1.28554	0.362371	0.00309897	0.0193015	up	no
ENSG00000133997	MED6	0.729356	-0.455306	0.00310082	0.019309	down	no
ENSG00000171345	KRT19	1.35349	0.436684	0.00310225	0.0193139	up	no
ENSG00000088832	FKBP1A	1.15947	0.213462	0.00311147	0.0193672	up	no
ENSG00000287950	AC009432	0.00193617	-9.01258	0.00311384	0.019378	down	yes
ENSG00000100413	POLR3H	1.41351	0.499278	0.00312114	0.0194193	up	no
ENSG00000085231	AK6	0.671354	-0.574855	0.00312189	0.0194199	down	no
ENSG00000117139	KDM5B	0.775642	-0.366537	0.00312355	0.0194263	down	no
ENSG00000167291	TBC1D16	1.21997	0.286845	0.00313195	0.0194744	up	no
ENSG00000198648	STK39	0.665762	-0.586921	0.0031349	0.0194875	down	no
ENSG00000178307	TMEM11	1.27965	0.355747	0.00313535	0.0194875	up	no
ENSG00000107651	SEC23IP	0.757606	-0.400481	0.00313909	0.0195066	down	no
ENSG00000134215	VAV3	0.617609	-0.695235	0.00314281	0.0195257	down	no
ENSG00000134574	DDB2	1.19955	0.262491	0.00314431	0.0195309	up	no
ENSG00000286075	AC009412	0.705318	-0.503655	0.00315664	0.0196017	down	no
ENSG00000162927	PUS10	0.592394	-0.755372	0.00315726	0.0196017	down	no
ENSG00000011295	TTC19	0.73957	-0.435241	0.00315767	0.0196017	down	no
ENSG00000101442	ACTR5	1.37417	0.458561	0.00316307	0.0196279	up	no
ENSG00000135506	OS9	1.16945	0.225828	0.00316328	0.0196279	up	no
ENSG00000182196	ARL6IP4	1.25304	0.325432	0.00316387	0.0196279	up	no
ENSG00000135205	CCDC146	0.0841455	-3.57097	0.00316933	0.0196578	down	yes
ENSG00000176946	THAP4	1.28705	0.364068	0.00317428	0.0196843	up	no
ENSG00000275464	FP565260	1.25079	0.322839	0.003175	0.0196847	up	no
ENSG00000160948	VPS28	1.20687	0.271267	0.0031758	0.0196856	up	no
ENSG00000166750	SLFN5	0.676097	-0.564698	0.00317945	0.0197041	down	no
ENSG00000178927	CYBC1	1.2284	0.296779	0.00319059	0.0197691	up	no
ENSG00000163867	ZMYM6	0.55544	-0.848297	0.0031933	0.0197818	down	no
ENSG00000094631	HDAC6	1.26725	0.341707	0.0031958	0.0197897	up	no
ENSG00000278730	AC005332	0.732729	-0.448648	0.00319591	0.0197897	down	no
ENSG00000169418	NPR1	1.19554	0.25766	0.00320906	0.0198671	up	no
ENSG00000081087	OSTM1	0.654583	-0.611352	0.00322221	0.0199443	down	no
ENSG00000048707	VPS13D	0.715255	-0.483471	0.00323593	0.0200251	down	no
ENSG00000134533	RERG	0.702521	-0.509387	0.00324207	0.0200589	down	no
ENSG00000099994	SUSD2	1.60913	0.686281	0.0032479	0.0200908	up	no
ENSG00000185324	CDK10	1.25698	0.32996	0.00325043	0.0201023	up	no
ENSG00000103653	CSK	1.20792	0.272522	0.00325549	0.0201294	up	no
ENSG00000171631	P2RY6	1.23942	0.309666	0.00325776	0.0201393	up	no
ENSG00000196313	POM121	1.17721	0.235376	0.00326679	0.0201883	up	no
ENSG00000275023	MLLT6	1.155	0.207889	0.00326704	0.0201883	up	no
ENSG00000280069	AC127024	0.262108	-1.93177	0.00327855	0.0202553	down	yes
ENSG00000060069	CTDP1	1.29653	0.374658	0.00328724	0.0203047	up	no
ENSG00000049860	HEXB	0.791121	-0.338029	0.00329042	0.0203164	down	no
ENSG00000149948	HMGA2	102.94	6.68567	0.00329049	0.0203164	up	yes
ENSG00000160703	NLRX1	1.25448	0.32709	0.00329643	0.0203489	up	no
ENSG00000168394	TAP1	1.19367	0.255401	0.00329723	0.0203496	up	no
ENSG00000213719	CLIC1	1.21851	0.28512	0.00330224	0.0203763	up	no
ENSG00000087152	ATXN7L3	1.17354	0.230872	0.00330459	0.0203866	up	no
ENSG00000157450	RNF111	0.751601	-0.411961	0.00331326	0.0204359	down	no
ENSG00000089009	RPL6	0.804515	-0.313808	0.00331541	0.0204449	down	no
ENSG00000141084	RANBP10	1.268	0.342556	0.003317	0.0204505	up	no
ENSG00000150593	PDCD4	0.73317	-0.44778	0.00331868	0.0204551	down	no
ENSG00000107821	KAZALD1	1.27212	0.34723	0.00331912	0.0204551	up	no
ENSG00000217733	CCT7P1	0.0907455	-3.46203	0.00332034	0.0204584	down	yes
ENSG00000178741	COX5A	1.15294	0.205321	0.00332348	0.0204736	up	no
ENSG00000171723	GPHN	0.763147	-0.389968	0.00333172	0.0205201	down	no
ENSG00000130714	POMT1	1.28457	0.361287	0.00333946	0.0205635	up	no
ENSG00000124532	MRS2	0.72149	-0.470949	0.00334037	0.0205648	down	no
ENSG00000278330	AC018529	0.0752892	-3.73141	0.00336287	0.0206991	down	yes
ENSG00000224389	C4B	1.33472	0.416537	0.00336692	0.0207197	up	no
ENSG00000272473	AC006273	1.95182	0.96482	0.00336971	0.0207326	up	no
ENSG00000105677	TMEM147	1.19673	0.259094	0.00337792	0.0207789	up	no
ENSG00000136261	BZW2	0.800212	-0.321546	0.00337964	0.020784	down	no
ENSG00000163393	SLC22A15	0.637738	-0.648965	0.00338014	0.020784	down	no
ENSG00000179981	TSHZ1	0.671632	-0.574257	0.00338724	0.0208202	down	no
ENSG00000156875	MFSD14A	0.767832	-0.381137	0.00338746	0.0208202	down	no
ENSG00000186501	TMEM222	1.25311	0.325509	0.00338811	0.0208202	up	no
ENSG00000111725	PRKAB1	1.21214	0.277555	0.00340872	0.0209425	up	no
ENSG00000164615	CAMLG	0.78703	-0.34551	0.00342478	0.0210368	down	no
ENSG00000187024	PTRH1	1.43504	0.521093	0.00343133	0.0210727	up	no
ENSG00000118804	STBD1	3.2691	1.70889	0.00343505	0.0210912	up	yes
ENSG00000099290	WASHC2A	0.740495	-0.433438	0.00344967	0.0211767	down	no
ENSG00000169919	GUSB	1.15751	0.211027	0.0034559	0.0212105	up	no
ENSG00000100034	PPM1F	1.24162	0.312225	0.00345699	0.021212	up	no
ENSG00000157593	SLC35B2	1.25844	0.331632	0.00345756	0.021212	up	no
ENSG00000142627	EPHA2	1.35508	0.438376	0.00345873	0.0212148	up	no
ENSG00000076356	PLXNA2	1.40395	0.48949	0.00346299	0.0212366	up	no
ENSG00000120738	EGR1	2.58621	1.37084	0.00346685	0.0212559	up	yes
ENSG00000082213	C5orf22	0.735909	-0.442401	0.00347255	0.021286	down	no
ENSG00000198088	NUP62CL	0.690817	-0.533625	0.00347319	0.021286	down	no
ENSG00000103174	NAGPA	1.30773	0.387062	0.00347883	0.0213162	up	no
ENSG00000158747	NBL1	1.27361	0.348928	0.00348805	0.0213683	up	no
ENSG00000125657	TNFSF9	1.32007	0.40062	0.00348982	0.0213741	up	no
ENSG00000136153	LMO7	0.75315	-0.40899	0.00349042	0.0213741	down	no
ENSG00000145029	NICN1	1.51433	0.598677	0.00349274	0.0213839	up	no
ENSG00000148090	AUH	0.709738	-0.494642	0.00349347	0.021384	down	no
ENSG00000143748	NVL	0.746149	-0.422464	0.00349552	0.0213922	down	no
ENSG00000185761	ADAMTSL5	1.29195	0.369555	0.00352794	0.0215856	up	no
ENSG00000085644	ZNF213	1.30786	0.387209	0.00352857	0.0215856	up	no
ENSG00000163634	THOC7	0.763996	-0.388362	0.0035307	0.0215898	down	no
ENSG00000125304	TM9SF2	0.778406	-0.361405	0.00353071	0.0215898	down	no
ENSG00000127329	PTPRB	0.699429	-0.51575	0.00353151	0.0215903	down	no
ENSG00000269929	MIRLET7A1HG	0.624716	-0.678728	0.00354151	0.021647	down	no
ENSG00000117133	RPF1	0.712014	-0.490022	0.00354378	0.0216565	down	no
ENSG00000180479	ZNF571	0.369997	-1.43441	0.00354622	0.0216669	down	yes
ENSG00000143815	LBR	0.730937	-0.452182	0.00355757	0.021728	down	no
ENSG00000088833	NSFL1C	1.23027	0.298975	0.00355768	0.021728	up	no
ENSG00000124614	RPS10	1.2116	0.27691	0.00356105	0.0217442	up	no
ENSG00000239887	C1orf226	1.28907	0.366327	0.00356501	0.0217639	up	no
ENSG00000183087	GAS6	1.42365	0.509593	0.0035702	0.0217873	up	no
ENSG00000060971	ACAA1	1.25643	0.329336	0.0035703	0.0217873	up	no
ENSG00000104643	MTMR9	0.61248	-0.707266	0.003581	0.0218452	down	no
ENSG00000159348	CYB5R1	1.20806	0.272695	0.00358125	0.0218452	up	no
ENSG00000251432	LINC02615	0.56024	-0.835884	0.00359227	0.0219079	down	no
ENSG00000172819	RARG	1.19433	0.256202	0.00359388	0.0219133	up	no
ENSG00000149273	RPS3	1.22107	0.288149	0.00359718	0.0219289	up	no
ENSG00000143753	DEGS1	1.16841	0.224544	0.00361316	0.0220218	up	no
ENSG00000125651	GTF2F1	1.18066	0.239596	0.00361518	0.0220296	up	no
ENSG00000149016	TUT1	1.27627	0.351936	0.00361893	0.022048	up	no
ENSG00000196396	PTPN1	1.17734	0.23553	0.00363285	0.0221283	up	no
ENSG00000197114	ZGPAT	1.46212	0.548058	0.00363852	0.0221583	up	no
ENSG00000186106	ANKRD46	0.608164	-0.717467	0.00364588	0.0221958	down	no
ENSG00000180773	SLC36A4	0.676637	-0.563547	0.00364616	0.0221958	down	no
ENSG00000105971	CAV2	0.782501	-0.353835	0.00365038	0.0222169	down	no
ENSG00000138615	CILP	215.883	7.75411	0.00366197	0.0222829	up	yes
ENSG00000287312	AC127526	1.3051	0.384158	0.00366436	0.0222929	up	no
ENSG00000135372	NAT10	1.15604	0.209197	0.00366612	0.0222979	up	no
ENSG00000156521	TYSND1	1.19803	0.260661	0.00366772	0.0222979	up	no
ENSG00000140853	NLRC5	1.19921	0.262079	0.00366807	0.0222979	up	no
ENSG00000204991	SPIRE2	1.26979	0.344595	0.00366815	0.0222979	up	no
ENSG00000136811	ODF2	1.18787	0.248377	0.00367962	0.022363	up	no
ENSG00000174939	ASPHD1	1.28255	0.359017	0.00368721	0.0224046	up	no
ENSG00000164951	PDP1	0.692516	-0.530081	0.00369388	0.0224406	down	no
ENSG00000285103	AL451123	0.0875881	-3.51312	0.00370263	0.0224891	down	yes
ENSG00000103061	SLC7A6OS	1.26823	0.342813	0.00370591	0.022502	up	no
ENSG00000196227	FAM217B	0.567022	-0.818525	0.00370626	0.022502	down	no
ENSG00000064489	BORCS8-MEF2B	1.47816	0.563804	0.00370952	0.0225172	up	no
ENSG00000145817	YIPF5	0.761145	-0.393757	0.00372533	0.0226086	down	no
ENSG00000178695	KCTD12	0.721924	-0.470082	0.00372719	0.0226153	down	no
ENSG00000051596	THOC3	1.19454	0.256458	0.00373018	0.0226288	up	no
ENSG00000183283	DAZAP2	1.15392	0.206547	0.00373305	0.0226417	up	no
ENSG00000105755	ETHE1	1.3294	0.410773	0.00373497	0.0226447	up	no
ENSG00000034510	TMSB10	1.22163	0.288807	0.00373506	0.0226447	up	no
ENSG00000132950	ZMYM5	0.595455	-0.747935	0.00375722	0.0227715	down	no
ENSG00000213553	RPLP0P6	1.22339	0.290888	0.0037575	0.0227715	up	no
ENSG00000244313	AC024293	1.26434	0.338385	0.00375951	0.022779	up	no
ENSG00000121940	CLCC1	0.74582	-0.423101	0.00376493	0.0228072	down	no
ENSG00000261008	LINC01572	0.463394	-1.10969	0.0037792	0.022889	down	yes
ENSG00000123552	USP45	0.537584	-0.895437	0.00378321	0.0229087	down	no
ENSG00000148450	MSRB2	1.26368	0.337631	0.00378973	0.0229435	up	no
ENSG00000143224	PPOX	1.2366	0.306379	0.00379409	0.0229652	up	no
ENSG00000054523	KIF1B	0.724217	-0.465507	0.00379778	0.0229789	down	no
ENSG00000112877	CEP72	1.27569	0.351278	0.00379789	0.0229789	up	no
ENSG00000146166	LGSN	0.555079	-0.849235	0.00380181	0.022998	down	no
ENSG00000106804	C5	0.504779	-0.986276	0.0038074	0.0230271	down	no
ENSG00000171302	CANT1	1.24582	0.317093	0.00381555	0.0230717	up	no
ENSG00000143641	GALNT2	1.17762	0.235879	0.00381906	0.0230883	up	no
ENSG00000143079	CTTNBP2NL	0.729633	-0.454757	0.00382572	0.0231239	down	no
ENSG00000099204	ABLIM1	0.773458	-0.370606	0.00382867	0.0231371	down	no
ENSG00000163933	RFT1	1.19455	0.256466	0.00383477	0.0231692	up	no
ENSG00000112658	SRF	1.19974	0.262727	0.00383911	0.0231899	up	no
ENSG00000162337	LRP5	1.17818	0.236563	0.00383984	0.0231899	up	no
ENSG00000108557	RAI1	1.16646	0.222131	0.00384052	0.0231899	up	no
ENSG00000204642	HLA-F	1.26751	0.341992	0.00384129	0.0231899	up	no
ENSG00000131370	SH3BP5	0.793343	-0.333983	0.00384514	0.0232084	down	no
ENSG00000117691	NENF	1.22092	0.287965	0.00384635	0.023211	up	no
ENSG00000173599	PC	1.22836	0.296731	0.00385037	0.0232306	up	no
ENSG00000181513	ACBD4	1.23581	0.305458	0.00385542	0.0232562	up	no
ENSG00000159314	ARHGAP27	1.39727	0.482614	0.00385618	0.0232562	up	no
ENSG00000272072	AC004492	0.0850614	-3.55535	0.00386098	0.0232805	down	yes
ENSG00000142784	WDTC1	1.20329	0.266988	0.00386518	0.0233011	up	no
ENSG00000066827	ZFAT	1.26548	0.339686	0.00387217	0.0233385	up	no
ENSG00000105323	HNRNPUL1	1.14402	0.194115	0.00387599	0.0233568	up	no
ENSG00000135940	COX5B	1.27198	0.347081	0.00388627	0.023414	up	no
ENSG00000230042	AK3P3	0.000532828	-10.874	0.0038913	0.0234396	down	yes
ENSG00000134453	RBM17	0.77704	-0.363939	0.00389574	0.0234617	down	no
ENSG00000072778	ACADVL	1.20849	0.273208	0.00389762	0.0234635	up	no
ENSG00000032389	EIPR1	1.20235	0.265858	0.00389762	0.0234635	up	no
ENSG00000069424	KCNAB2	1.24982	0.321718	0.00390145	0.0234818	up	no
ENSG00000164403	SHROOM1	1.37659	0.461098	0.00390595	0.0235042	up	no
ENSG00000185686	PRAME	1.19828	0.260965	0.00390741	0.0235082	up	no
ENSG00000221829	FANCG	1.19182	0.25317	0.00391185	0.0235302	up	no
ENSG00000131584	ACAP3	1.28309	0.359619	0.00391373	0.0235368	up	no
ENSG00000137478	FCHSD2	0.713632	-0.486747	0.0039196	0.0235673	down	no
ENSG00000170265	ZNF282	1.23228	0.301325	0.00393188	0.0236364	up	no
ENSG00000013374	NUB1	0.799168	-0.32343	0.00394032	0.0236823	down	no
ENSG00000106780	MEGF9	0.651502	-0.618159	0.00394609	0.0237123	down	no
ENSG00000121897	LIAS	0.657339	-0.605291	0.00395365	0.0237505	down	no
ENSG00000100344	PNPLA3	1.66391	0.734581	0.00395404	0.0237505	up	no
ENSG00000182544	MFSD5	1.27492	0.350401	0.00395593	0.023757	up	no
ENSG00000119771	KLHL29	1.25052	0.32253	0.00396314	0.0237956	up	no
ENSG00000123144	TRIR	1.18576	0.245808	0.00396465	0.0237998	up	no
ENSG00000140988	RPS2	1.2564	0.329298	0.00397417	0.0238522	up	no
ENSG00000136213	CHST12	1.26639	0.340726	0.0039812	0.0238896	up	no
ENSG00000254413	CHKB-CPT1B	1.63731	0.711325	0.00398305	0.0238959	up	no
ENSG00000157978	LDLRAP1	1.23782	0.307807	0.00399862	0.0239845	up	no
ENSG00000034533	ASTE1	0.54148	-0.885019	0.00401229	0.0240617	down	no
ENSG00000235703	LINC00894	0.509755	-0.972124	0.0040139	0.0240665	down	no
ENSG00000169126	ARMC4	0.630698	-0.664978	0.00401717	0.0240813	down	no
ENSG00000113448	PDE4D	0.328863	-1.60444	0.00401892	0.0240869	down	yes
ENSG00000118515	SGK1	1.29571	0.373742	0.00402275	0.024105	up	no
ENSG00000198026	ZNF335	1.27217	0.347297	0.0040273	0.0241275	up	no
ENSG00000164707	SLC13A4	0.439404	-1.18638	0.00402884	0.0241318	down	yes
ENSG00000162441	LZIC	0.757704	-0.400294	0.00403126	0.0241415	down	no
ENSG00000110108	TMEM109	1.17265	0.229777	0.00403796	0.0241768	up	no
ENSG00000163904	SENP2	0.768297	-0.380264	0.00404734	0.0242281	down	no
ENSG00000144524	COPS7B	1.21119	0.276425	0.00404817	0.0242282	up	no
ENSG00000143761	ARF1	1.23314	0.302333	0.00405056	0.0242376	up	no
ENSG00000250799	PRODH2	0.00233265	-8.74381	0.00405322	0.0242487	down	yes
ENSG00000173598	NUDT4	0.74267	-0.429207	0.00405606	0.0242571	down	no
ENSG00000149532	CPSF7	1.17432	0.23182	0.00405625	0.0242571	up	no
ENSG00000142694	EVA1B	2.6199	1.38951	0.00405769	0.0242608	up	yes
ENSG00000116688	MFN2	1.16765	0.223608	0.0040633	0.0242895	up	no
ENSG00000184500	PROS1	0.739384	-0.435605	0.0040743	0.0243504	down	no
ENSG00000165660	ABRAXAS2	0.698602	-0.517457	0.00407758	0.0243651	down	no
ENSG00000169248	CXCL11	647.527	9.3388	0.00408354	0.0243958	up	yes
ENSG00000198919	DZIP3	0.590936	-0.758926	0.00408683	0.0244106	down	no
ENSG00000163521	GLB1L	1.41134	0.497062	0.00409167	0.0244346	up	no
ENSG00000007384	RHBDF1	1.36009	0.4437	0.00409813	0.0244683	up	no
ENSG00000108306	FBXL20	0.759153	-0.397537	0.00410092	0.0244801	down	no
ENSG00000126934	MAP2K2	1.22845	0.296839	0.00410722	0.0245128	up	no
ENSG00000165630	PRPF18	0.641468	-0.640551	0.0041177	0.024568	down	no
ENSG00000151491	EPS8	0.696143	-0.522544	0.00411812	0.024568	down	no
ENSG00000253392	AC119403	0.178764	-2.48387	0.00412522	0.0246055	down	yes
ENSG00000146109	ABT1	1.23399	0.303329	0.00412742	0.0246137	up	no
ENSG00000126883	NUP214	1.27914	0.355177	0.0041416	0.0246933	up	no
ENSG00000163412	EIF4E3	0.689338	-0.536716	0.00414428	0.0247044	down	no
ENSG00000120314	WDR55	1.21352	0.279202	0.00415499	0.0247633	up	no
ENSG00000004975	DVL2	1.16293	0.217759	0.00416189	0.0247995	up	no
ENSG00000141279	NPEPPS	0.803606	-0.31544	0.00416989	0.0248422	down	no
ENSG00000122203	KIAA1191	1.15666	0.209967	0.00417117	0.0248448	up	no
ENSG00000090006	LTBP4	1.18205	0.241293	0.00417434	0.0248587	up	no
ENSG00000168569	TMEM223	1.2444	0.315445	0.0041781	0.0248762	up	no
ENSG00000176108	CHMP6	1.40284	0.488354	0.00418023	0.0248839	up	no
ENSG00000150779	TIMM8B	1.25773	0.330826	0.00419355	0.0249582	up	no
ENSG00000124313	IQSEC2	1.25107	0.32316	0.00419482	0.0249608	up	no
ENSG00000104140	RHOV	1.22183	0.289042	0.00419867	0.0249787	up	no
ENSG00000089157	RPLP0	1.18559	0.245609	0.00420435	0.0250076	up	no
ENSG00000071626	DAZAP1	1.16368	0.218699	0.00421047	0.025039	up	no
ENSG00000018408	WWTR1	0.789177	-0.341579	0.00421516	0.0250619	down	no
ENSG00000104529	EEF1D	1.20269	0.266266	0.00421943	0.0250823	up	no
ENSG00000134698	AGO4	0.718249	-0.477443	0.00422135	0.0250887	down	no
ENSG00000128591	FLNC	1.85335	0.890138	0.0042223	0.0250893	up	no
ENSG00000092010	PSME1	1.20792	0.272527	0.00422667	0.0251103	up	no
ENSG00000148296	SURF6	1.21553	0.281583	0.00423727	0.0251682	up	no
ENSG00000100711	ZFYVE21	1.25132	0.323451	0.00423901	0.0251736	up	no
ENSG00000157600	TMEM164	1.16283	0.217636	0.00425561	0.0252672	up	no
ENSG00000117983	MUC5B	2.02387	1.01711	0.00427175	0.025358	up	yes
ENSG00000127311	HELB	0.403983	-1.30763	0.00428099	0.0254078	down	yes
ENSG00000204764	RANBP17	0.545761	-0.87366	0.0042947	0.0254841	down	no
ENSG00000088726	TMEM40	1.71103	0.774868	0.00429724	0.0254941	up	no
ENSG00000133789	SWAP70	0.76915	-0.378663	0.00429905	0.0254997	down	no
ENSG00000011258	MBTD1	0.617153	-0.6963	0.00431384	0.0255824	down	no
ENSG00000111669	TPI1	1.19807	0.260716	0.00432106	0.0256187	up	no
ENSG00000272663	AC093635	2036.76	10.9921	0.00432168	0.0256187	up	yes
ENSG00000128524	ATP6V1F	1.25975	0.333141	0.00432682	0.0256441	up	no
ENSG00000196372	ASB13	1.21128	0.276529	0.00433534	0.0256895	up	no
ENSG00000130508	PXDN	1.14341	0.193339	0.00433715	0.0256951	up	no
ENSG00000066084	DIP2B	0.772806	-0.371823	0.0043433	0.0257259	down	no
ENSG00000100241	SBF1	1.23141	0.300307	0.00434406	0.0257259	up	no
ENSG00000006530	AGK	0.734513	-0.44514	0.0043514	0.0257642	down	no
ENSG00000100558	PLEK2	1.42852	0.514519	0.00435448	0.0257773	up	no
ENSG00000148341	SH3GLB2	1.18958	0.250447	0.00435652	0.0257843	up	no
ENSG00000117308	GALE	1.314	0.393963	0.00436344	0.0258201	up	no
ENSG00000198225	FKBP1C	1.47363	0.559374	0.00437475	0.0258819	up	no
ENSG00000198301	SDAD1	0.58078	-0.783936	0.0043761	0.0258848	down	no
ENSG00000196312	MFSD14C	0.718333	-0.477274	0.00438944	0.0259582	down	no
ENSG00000127603	MACF1	0.759447	-0.396978	0.00439026	0.0259582	down	no
ENSG00000160953	PWWP3A	1.32563	0.406675	0.00439795	0.0259986	up	no
ENSG00000228315	GUSBP11	1.26766	0.342168	0.004403	0.0260233	up	no
ENSG00000171492	LRRC8D	0.742847	-0.428862	0.00440557	0.0260333	down	no
ENSG00000103404	USP31	0.737071	-0.440125	0.00440688	0.0260359	down	no
ENSG00000105855	ITGB8	0.664921	-0.588746	0.0044094	0.0260457	down	no
ENSG00000135678	CPM	0.762914	-0.390408	0.00441088	0.0260492	down	no
ENSG00000157916	RER1	1.1971	0.259548	0.00442322	0.0261169	up	no
ENSG00000229043	AC091729	1.25315	0.325553	0.0044279	0.0261394	up	no
ENSG00000105186	ANKRD27	0.774443	-0.368769	0.00443422	0.0261715	down	no
ENSG00000188677	PARVB	1.20829	0.272962	0.00443685	0.0261819	up	no
ENSG00000224271	AL117329	0.591115	-0.758489	0.00443857	0.0261868	down	no
ENSG00000079999	KEAP1	1.18758	0.248022	0.00443944	0.0261868	up	no
ENSG00000122882	ECD	0.717965	-0.478015	0.00444215	0.0261976	down	no
ENSG00000134780	DAGLA	1.44513	0.5312	0.00444381	0.0262023	up	no
ENSG00000172954	LCLAT1	0.675001	-0.567038	0.00446172	0.0263027	down	no
ENSG00000177303	CASKIN2	1.26655	0.340906	0.00446641	0.0263251	up	no
ENSG00000110696	C11orf58	0.79278	-0.335007	0.00446807	0.0263297	down	no
ENSG00000141012	GALNS	1.21562	0.281696	0.00448111	0.0264013	up	no
ENSG00000071967	CYBRD1	0.753191	-0.408913	0.00448211	0.026402	down	no
ENSG00000239306	RBM14	1.17118	0.227963	0.00448735	0.0264277	up	no
ENSG00000283041	AC008038	1.20148	0.264816	0.00448847	0.026429	up	no
ENSG00000110536	PTPMT1	1.25778	0.330881	0.00450914	0.0265455	up	no
ENSG00000176454	LPCAT4	1.22351	0.291021	0.00451697	0.0265864	up	no
ENSG00000240399	AC004801	0.148659	-2.74992	0.0045363	0.0266949	down	yes
ENSG00000257390	AC023055	0.0222817	-5.48799	0.00455451	0.0267968	down	yes
ENSG00000166441	RPL27A	1.16661	0.222321	0.00455562	0.026798	up	no
ENSG00000099625	CBARP	1.47075	0.556548	0.00457218	0.0268902	up	no
ENSG00000010256	UQCRC1	1.25899	0.332264	0.00457883	0.026924	up	no
ENSG00000132471	WBP2	1.19148	0.252752	0.00458036	0.0269277	up	no
ENSG00000205544	TMEM256	1.26097	0.334534	0.00458383	0.0269427	up	no
ENSG00000213614	HEXA	1.19678	0.259162	0.0045892	0.026969	up	no
ENSG00000236675	MTX1P1	1.35094	0.433967	0.00459299	0.026986	up	no
ENSG00000173366	AC097637	387.917	8.5996	0.00459426	0.0269881	up	yes
ENSG00000050327	ARHGEF5	1.17755	0.235789	0.00459875	0.0270092	up	no
ENSG00000101363	MANBAL	1.22942	0.297983	0.00460378	0.0270334	up	no
ENSG00000171806	METTL18	0.58834	-0.765278	0.00461044	0.0270672	down	no
ENSG00000188234	AGAP4	0.600652	-0.735398	0.0046206	0.0271215	down	no
ENSG00000166289	PLEKHF1	1.87919	0.910114	0.00462372	0.0271345	up	no
ENSG00000114383	TUSC2	1.25325	0.325679	0.00463043	0.0271685	up	no
ENSG00000168490	PHYHIP	1.48392	0.569411	0.0046376	0.0272052	up	no
ENSG00000284976	BX255925	1.36861	0.452706	0.00464178	0.0272244	up	no
ENSG00000118420	UBE3D	0.575434	-0.797279	0.00464521	0.0272392	down	no
ENSG00000271976	AC012467	0.542717	-0.881727	0.00464896	0.0272559	down	no
ENSG00000249492	AC114956	0.317233	-1.65639	0.0046532	0.0272753	down	yes
ENSG00000143553	SNAPIN	1.22459	0.292301	0.00466385	0.0273324	up	no
ENSG00000153066	TXNDC11	1.1677	0.223668	0.00467592	0.0273977	up	no
ENSG00000108854	SMURF2	0.675314	-0.566371	0.0046814	0.0274245	down	no
ENSG00000105404	RABAC1	1.3171	0.397362	0.00468507	0.0274406	up	no
ENSG00000165704	HPRT1	0.804848	-0.313212	0.00468895	0.027458	down	no
ENSG00000225764	P3H2-AS1	3.03796	1.6031	0.00469708	0.0275001	up	yes
ENSG00000184209	SNRNP35	1.28927	0.366558	0.00470395	0.027535	up	no
ENSG00000124784	RIOK1	0.741732	-0.431031	0.00470854	0.0275565	down	no
ENSG00000134049	IER3IP1	0.769901	-0.377256	0.00471105	0.0275658	down	no
ENSG00000233327	USP32P2	0.159148	-2.65156	0.00471386	0.0275768	down	yes
ENSG00000163006	CCDC138	0.576737	-0.794016	0.00471882	0.0276004	down	no
ENSG00000132466	ANKRD17	0.733596	-0.446943	0.00472209	0.0276141	down	no
ENSG00000277072	STAG3L2	1.25509	0.32779	0.0047272	0.0276386	up	no
ENSG00000259515	AL117209	0.0373591	-4.7424	0.00473024	0.0276497	down	yes
ENSG00000130299	GTPBP3	1.18245	0.241774	0.00473096	0.0276497	up	no
ENSG00000131188	PRR7	1.34958	0.432511	0.00473722	0.0276809	up	no
ENSG00000174720	LARP7	0.666662	-0.584972	0.00474129	0.0276993	down	no
ENSG00000272391	POM121C	1.15657	0.209847	0.00475416	0.027769	up	no
ENSG00000213790	OLA1P1	0.536872	-0.897351	0.00475876	0.0277904	down	no
ENSG00000171316	CHD7	0.727705	-0.458573	0.0047616	0.0278016	down	no
ENSG00000256294	ZNF225	0.519023	-0.946129	0.00476944	0.027838	down	no
ENSG00000174839	DENND6A	0.75216	-0.410888	0.00476971	0.027838	down	no
ENSG00000196502	SULT1A1	1.23756	0.307497	0.00477593	0.027868	up	no
ENSG00000172922	RNASEH2C	1.22112	0.288207	0.00477671	0.027868	up	no
ENSG00000092421	SEMA6A	0.00944241	-6.72663	0.00477764	0.027868	down	yes
ENSG00000048828	FAM120A	0.808268	-0.307094	0.00479502	0.027964	down	no
ENSG00000210154	MT-TD	1.75521	0.811648	0.00479887	0.0279809	up	no
ENSG00000112659	CUL9	1.21055	0.275664	0.00480667	0.0280209	up	no
ENSG00000198915	RASGEF1A	250.609	7.96929	0.00485353	0.0282886	up	yes
ENSG00000074219	TEAD2	1.20286	0.266474	0.00486114	0.0283274	up	no
ENSG00000240972	MIF	1.18934	0.250166	0.00487029	0.0283752	up	no
ENSG00000233885	YEATS2-AS1	0.424006	-1.23784	0.00487257	0.0283765	down	yes
ENSG00000107984	DKK1	1.38894	0.473986	0.00487289	0.0283765	up	no
ENSG00000215041	NEURL4	1.23503	0.30454	0.00487342	0.0283765	up	no
ENSG00000271723	MROH7-TTC4	10.9549	3.4535	0.00487432	0.0283765	up	yes
ENSG00000070761	CFAP20	1.20092	0.264135	0.00487998	0.0284039	up	no
ENSG00000228451	SDAD1P1	0.540729	-0.887022	0.00488548	0.0284304	down	no
ENSG00000125746	EML2	1.166	0.221563	0.00489211	0.0284634	up	no
ENSG00000176986	SEC24C	1.20826	0.272926	0.00489465	0.0284727	up	no
ENSG00000101158	NELFCD	1.14961	0.20114	0.00489658	0.0284783	up	no
ENSG00000249673	NOP14-AS1	1.46013	0.546099	0.00491386	0.0285733	up	no
ENSG00000153310	CYRIB	0.740093	-0.434222	0.00492077	0.0286079	down	no
ENSG00000120458	MSANTD2	0.643326	-0.636379	0.00493155	0.028665	down	no
ENSG00000270882	H4C14	1.46702	0.55289	0.00493315	0.0286687	up	no
ENSG00000080503	SMARCA2	0.765322	-0.385861	0.00493981	0.0287018	down	no
ENSG00000178999	AURKB	1.24551	0.316737	0.00494435	0.0287197	up	no
ENSG00000198538	ZNF28	0.514125	-0.95981	0.00494544	0.0287197	down	no
ENSG00000197157	SND1	1.17266	0.229784	0.00494578	0.0287197	up	no
ENSG00000082068	WDR70	0.734207	-0.445741	0.00497633	0.0288915	down	no
ENSG00000092020	PPP2R3C	0.671822	-0.573849	0.00498435	0.0289325	down	no
ENSG00000140691	ARMC5	1.48136	0.566918	0.00499719	0.0290002	up	no
ENSG00000132313	MRPL35	0.728143	-0.457705	0.00499797	0.0290002	down	no
ENSG00000074201	CLNS1A	0.787997	-0.343738	0.00500925	0.02906	down	no
ENSG00000179051	RCC2	1.14228	0.191917	0.00501508	0.0290882	up	no
ENSG00000105700	KXD1	1.21292	0.278482	0.0050244	0.0291367	up	no
ENSG00000167705	RILP	1.45302	0.539056	0.00503544	0.029195	up	no
ENSG00000283703	VSIG10L2	1.59219	0.671009	0.00503934	0.0292119	up	no
ENSG00000079805	DNM2	1.22304	0.290472	0.00504386	0.0292324	up	no
ENSG00000143793	C1orf35	1.24297	0.313788	0.00504919	0.0292577	up	no
ENSG00000105819	PMPCB	0.794738	-0.331448	0.0050627	0.0293269	down	no
ENSG00000120742	SERP1	0.790436	-0.33928	0.00506324	0.0293269	down	no
ENSG00000053918	KCNQ1	1.65893	0.730253	0.00506408	0.0293269	up	no
ENSG00000002586	CD99	1.1785	0.236957	0.00506788	0.0293331	up	no
ENSG00000178403	NEUROG2	454.317	8.82755	0.0050687	0.0293331	up	yes
ENSG00000183092	BEGAIN	1.1845	0.244279	0.00506885	0.0293331	up	no
ENSG00000132855	ANGPTL3	0.180675	-2.46853	0.00506908	0.0293331	down	yes
ENSG00000104859	CLASRP	1.20763	0.272176	0.00507137	0.029335	up	no
ENSG00000065054	SLC9A3R2	1.28826	0.365425	0.00507228	0.029335	up	no
ENSG00000078237	TIGAR	1.40679	0.492404	0.00507235	0.029335	up	no
ENSG00000165671	NSD1	0.725019	-0.46391	0.005075	0.0293446	down	no
ENSG00000173320	STOX2	0.642714	-0.637752	0.00508079	0.0293724	down	no
ENSG00000137574	TGS1	0.594459	-0.750352	0.00510439	0.0295031	down	no
ENSG00000147804	SLC39A4	1.36275	0.44652	0.00511291	0.0295466	up	no
ENSG00000138600	SPPL2A	0.756415	-0.402749	0.00511745	0.0295671	down	no
ENSG00000139641	ESYT1	1.20408	0.267932	0.00512762	0.0296202	up	no
ENSG00000089351	GRAMD1A	1.21967	0.286489	0.00513021	0.0296294	up	no
ENSG00000073792	IGF2BP2	0.72873	-0.456544	0.00514176	0.0296904	down	no
ENSG00000145545	SRD5A1	0.795045	-0.330891	0.00514367	0.0296957	down	no
ENSG00000269906	AL606834	0.509853	-0.971846	0.00514693	0.0297088	down	no
ENSG00000165935	SMCO2	0.00143716	-9.44256	0.00515263	0.029734	down	yes
ENSG00000115216	NRBP1	1.20737	0.27187	0.00515329	0.029734	up	no
ENSG00000198105	ZNF248	0.695067	-0.524776	0.00516937	0.029821	down	no
ENSG00000164338	UTP15	0.68708	-0.54145	0.00517319	0.0298373	down	no
ENSG00000105088	OLFM2	1.87851	0.909586	0.00517487	0.0298412	up	no
ENSG00000168994	PXDC1	1.20315	0.266812	0.00518288	0.0298816	up	no
ENSG00000142675	CNKSR1	1.33713	0.419136	0.00518435	0.0298843	up	no
ENSG00000115073	ACTR1B	1.21599	0.282135	0.00518551	0.0298852	up	no
ENSG00000162878	PKDCC	1.35924	0.442795	0.00519058	0.0299087	up	no
ENSG00000159461	AMFR	1.18582	0.245889	0.00519281	0.0299158	up	no
ENSG00000128011	LRFN1	1.29359	0.371382	0.00519999	0.0299505	up	no
ENSG00000173614	NMNAT1	1.31145	0.391162	0.00520085	0.0299505	up	no
ENSG00000089847	ANKRD24	4.31341	2.10883	0.00520272	0.0299555	up	yes
ENSG00000136436	CALCOCO2	0.755598	-0.40431	0.00520461	0.0299606	down	no
ENSG00000168961	LGALS9	7.51077	2.90896	0.00521043	0.0299883	up	yes
ENSG00000105290	APLP1	1.31502	0.395083	0.00522071	0.0300417	up	no
ENSG00000132478	UNK	1.19658	0.258922	0.00522352	0.0300521	up	no
ENSG00000149929	HIRIP3	1.19519	0.257236	0.00522607	0.030061	up	no
ENSG00000120049	KCNIP2	0.48825	-1.03431	0.00523769	0.030122	down	yes
ENSG00000178440	TIMM23B-AGAP6	2.2246	1.15355	0.00525522	0.030217	up	yes
ENSG00000158615	PPP1R15B	0.80583	-0.311453	0.00525646	0.0302183	down	no
ENSG00000243678	NME2	1.16864	0.224829	0.00525989	0.0302273	up	no
ENSG00000176022	B3GALT6	1.38305	0.467851	0.00526004	0.0302273	up	no
ENSG00000161202	DVL3	1.14465	0.194909	0.0052661	0.0302563	up	no
ENSG00000183655	KLHL25	1.54697	0.629445	0.00526758	0.030259	up	no
ENSG00000125967	NECAB3	1.21108	0.276288	0.00526969	0.0302653	up	no
ENSG00000213465	ARL2	1.2029	0.266521	0.00527163	0.0302706	up	no
ENSG00000069943	PIGB	0.720965	-0.471999	0.00527738	0.0302978	down	no
ENSG00000146826	MAP11	1.39996	0.485385	0.00527942	0.0303036	up	no
ENSG00000104897	SF3A2	1.21529	0.281298	0.00528857	0.0303497	up	no
ENSG00000235552	RPL6P27	0.79189	-0.336629	0.00528947	0.0303497	down	no
ENSG00000132967	HMGB1P5	0.776319	-0.365278	0.00529304	0.0303643	down	no
ENSG00000138111	MFSD13A	1.32026	0.400824	0.00530753	0.0304416	up	no
ENSG00000185896	LAMP1	1.19436	0.256238	0.00531937	0.0305036	up	no
ENSG00000147799	ARHGAP39	1.2879	0.365023	0.00533618	0.0305941	up	no
ENSG00000127241	MASP1	1.92898	0.947835	0.00534114	0.0306167	up	no
ENSG00000114853	ZBTB47	1.31682	0.397059	0.00534881	0.0306548	up	no
ENSG00000074696	HACD3	0.797539	-0.326373	0.00537272	0.0307859	down	no
ENSG00000118680	MYL12B	0.794923	-0.331114	0.00537753	0.0308076	down	no
ENSG00000141569	TRIM65	1.17167	0.228569	0.00538342	0.0308354	up	no
ENSG00000197329	PELI1	0.610458	-0.712037	0.00538558	0.0308398	down	no
ENSG00000164885	CDK5	1.264	0.338	0.00538662	0.0308398	up	no
ENSG00000136286	MYO1G	2.0067	1.00483	0.00538729	0.0308398	up	yes
ENSG00000284138	ATP6V0CP4	0.000400111	-11.2873	0.00540243	0.0309174	down	yes
ENSG00000120784	ZFP30	0.488767	-1.03278	0.00540323	0.0309174	down	yes
ENSG00000170468	RIOX1	1.46776	0.553613	0.00540395	0.0309174	up	no
ENSG00000213741	RPS29	1.19167	0.252988	0.0054072	0.0309301	up	no
ENSG00000267321	SNHG30	1.30432	0.383302	0.00541656	0.0309777	up	no
ENSG00000270276	H4C15	1.43172	0.51775	0.00541925	0.0309865	up	no
ENSG00000163950	SLBP	0.802948	-0.316621	0.00542017	0.0309865	down	no
ENSG00000134824	FADS2	1.1832	0.242695	0.00542315	0.0309976	up	no
ENSG00000112787	FBRSL1	1.20307	0.266723	0.0054272	0.0310148	up	no
ENSG00000036672	USP2	1.35208	0.435179	0.00543947	0.031079	up	no
ENSG00000183153	GJD3	1.30785	0.3872	0.00544989	0.0311326	up	no
ENSG00000109133	TMEM33	0.752578	-0.410088	0.00545807	0.0311733	down	no
ENSG00000169894	MUC3A	1.27387	0.349221	0.00546421	0.0312024	up	no
ENSG00000107954	NEURL1	1.21335	0.278997	0.00546724	0.0312137	up	no
ENSG00000099203	TMED1	1.28565	0.362493	0.00547003	0.0312237	up	no
ENSG00000140044	JDP2	1.3962	0.481505	0.00547671	0.0312558	up	no
ENSG00000215030	RPL13P12	1.25747	0.330522	0.00548187	0.0312794	up	no
ENSG00000100347	SAMM50	1.16481	0.220094	0.0054946	0.031346	up	no
ENSG00000090924	PLEKHG2	1.27668	0.352397	0.00549885	0.0313642	up	no
ENSG00000103196	CRISPLD2	1.49579	0.580908	0.0055103	0.0314235	up	no
ENSG00000006606	CCL26	1.82698	0.86946	0.00551584	0.0314491	up	no
ENSG00000136870	ZNF189	0.585354	-0.772619	0.0055249	0.0314948	down	no
ENSG00000260498	AC126696	914.125	9.83625	0.00552669	0.031499	up	yes
ENSG00000108528	SLC25A11	1.24397	0.314946	0.00552994	0.0315115	up	no
ENSG00000109787	KLF3	0.76806	-0.380708	0.00553885	0.0315562	down	no
ENSG00000121964	GTDC1	0.61037	-0.712245	0.00555302	0.0316309	down	no
ENSG00000034693	PEX3	0.723	-0.467932	0.00555522	0.0316374	down	no
ENSG00000124181	PLCG1	1.16336	0.218302	0.0055627	0.031674	up	no
ENSG00000274272	AC069281	2.12444	1.08708	0.00556733	0.0316943	up	yes
ENSG00000243415	AC107021	0.346036	-1.53101	0.00556917	0.0316948	down	yes
ENSG00000169019	COMMD8	0.626738	-0.674065	0.00556954	0.0316948	down	no
ENSG00000100299	ARSA	1.2214	0.288534	0.00557189	0.0316973	up	no
ENSG00000102910	LONP2	0.790543	-0.339084	0.00557211	0.0316973	down	no
ENSG00000284879	AC133644	0.725972	-0.462014	0.00558377	0.0317576	down	no
ENSG00000214708	AC116407	2.25098	1.17055	0.00559018	0.031788	up	yes
ENSG00000249242	TMEM150C	0.0031974	-8.28888	0.00560613	0.0318727	down	yes
ENSG00000105193	RPS16	1.19511	0.257142	0.00560734	0.0318735	up	no
ENSG00000205903	ZNF316	1.1667	0.222438	0.0056115	0.0318911	up	no
ENSG00000139546	TARBP2	1.29629	0.374383	0.00561387	0.0318984	up	no
ENSG00000127954	STEAP4	0.74542	-0.423874	0.00563143	0.0319922	down	no
ENSG00000089234	BRAP	0.728606	-0.456789	0.00563451	0.0320036	down	no
ENSG00000164815	ORC5	0.713378	-0.487261	0.00563597	0.0320058	down	no
ENSG00000151092	NGLY1	0.531153	-0.912799	0.00564109	0.0320287	down	no
ENSG00000228492	RAB11FIP1P1	0.140518	-2.83117	0.00564399	0.0320391	down	yes
ENSG00000145912	NHP2	1.22485	0.292601	0.00564931	0.0320632	up	no
ENSG00000183172	SMDT1	1.23184	0.30081	0.00565084	0.0320658	up	no
ENSG00000109756	RAPGEF2	0.670066	-0.577624	0.00566982	0.0321673	down	no
ENSG00000249855	EEF1A1P19	0.523716	-0.933143	0.00567088	0.0321673	down	no
ENSG00000162769	FLVCR1	0.726684	-0.460601	0.00568188	0.0322236	down	no
ENSG00000141428	C18orf21	0.684549	-0.546775	0.00568475	0.0322337	down	no
ENSG00000117362	APH1A	1.18025	0.239088	0.00568782	0.032245	up	no
ENSG00000134153	EMC7	1.16881	0.225037	0.00569444	0.0322764	up	no
ENSG00000177302	TOP3A	1.18959	0.250464	0.00570592	0.032333	up	no
ENSG00000214114	MYCBP	0.749188	-0.416601	0.0057066	0.032333	down	no
ENSG00000104805	NUCB1	1.23409	0.303453	0.00570784	0.0323339	up	no
ENSG00000136378	ADAMTS7	1.80583	0.852658	0.0057116	0.0323491	up	no
ENSG00000197530	MIB2	1.24723	0.318733	0.00571778	0.0323775	up	no
ENSG00000120334	CENPL	0.756	-0.403542	0.00571877	0.0323775	down	no
ENSG00000254772	EEF1G	1.18568	0.245714	0.00572216	0.0323905	up	no
ENSG00000138685	FGF2	0.735664	-0.44288	0.00572618	0.0324071	down	no
ENSG00000143382	ADAMTSL4	1.2525	0.324814	0.00572819	0.0324123	up	no
ENSG00000196363	WDR5	1.15673	0.210053	0.00573344	0.0324359	up	no
ENSG00000166788	SAAL1	0.715411	-0.483156	0.00573594	0.0324439	down	no
ENSG00000145982	FARS2	1.20821	0.272871	0.00578311	0.0327045	up	no
ENSG00000149541	B3GAT3	1.24414	0.315146	0.00578621	0.0327158	up	no
ENSG00000176894	PXMP2	1.2797	0.355806	0.00579083	0.0327304	up	no
ENSG00000279530	AC092881	0.223896	-2.1591	0.00579097	0.0327304	down	yes
ENSG00000261790	AC005606	0.2006	-2.31761	0.00579618	0.0327536	down	yes
ENSG00000197933	ZNF823	0.362477	-1.46404	0.00579859	0.032761	down	yes
ENSG00000170903	MSANTD4	0.661631	-0.595902	0.00580977	0.032818	down	no
ENSG00000145604	SKP2	0.78	-0.358454	0.00581271	0.0328255	down	no
ENSG00000147996	CBWD5	0.707482	-0.499235	0.00581329	0.0328255	down	no
ENSG00000070770	CSNK2A2	0.79924	-0.323299	0.00582413	0.0328805	down	no
ENSG00000182379	NXPH4	1.26617	0.34047	0.00583464	0.0329308	up	no
ENSG00000170779	CDCA4	1.17428	0.231778	0.00583525	0.0329308	up	no
ENSG00000285560	AC103739	0.190565	-2.39164	0.0058365	0.0329316	down	yes
ENSG00000204439	C6orf47	1.25607	0.328914	0.00584762	0.0329866	up	no
ENSG00000285979	AC009090	0.517559	-0.950205	0.00584914	0.0329866	down	no
ENSG00000110931	CAMKK2	1.1884	0.24902	0.00584956	0.0329866	up	no
ENSG00000073169	SELENOO	1.25102	0.323101	0.00585179	0.0329907	up	no
ENSG00000095739	BAMBI	1.22733	0.295519	0.00585249	0.0329907	up	no
ENSG00000247315	ZCCHC3	1.21849	0.285098	0.00585465	0.0329958	up	no
ENSG00000263155	MYZAP	0.493327	-1.01938	0.00585561	0.0329958	down	yes
ENSG00000172667	ZMAT3	0.723442	-0.467051	0.00585767	0.0330012	down	no
ENSG00000128335	APOL2	1.25972	0.333106	0.00586541	0.0330386	up	no
ENSG00000153404	PLEKHG4B	82.658	6.36908	0.00587557	0.0330895	up	yes
ENSG00000086598	TMED2	0.818206	-0.289463	0.00588389	0.0331302	down	no
ENSG00000137522	RNF121	1.21192	0.277297	0.00589006	0.0331586	up	no
ENSG00000179134	SAMD4B	1.16212	0.216762	0.00590112	0.0332146	up	no
ENSG00000245330	AP005717	565.15	9.14249	0.00590845	0.0332497	up	yes
ENSG00000167232	ZNF91	0.484371	-1.04581	0.00592891	0.0333585	down	yes
ENSG00000147437	GNRH1	0.36612	-1.44961	0.00593554	0.0333895	down	yes
ENSG00000235106	BRD3OS	1.30061	0.379185	0.00594376	0.0334294	up	no
ENSG00000119397	CNTRL	0.601814	-0.73261	0.00595592	0.0334915	down	no
ENSG00000136717	BIN1	1.22238	0.289693	0.0059632	0.0335262	up	no
ENSG00000086061	DNAJA1	0.761654	-0.392792	0.00596701	0.0335413	down	no
ENSG00000132003	ZSWIM4	1.26936	0.344103	0.00598389	0.0336238	up	no
ENSG00000121211	MND1	0.694529	-0.525894	0.00598394	0.0336238	down	no
ENSG00000127463	EMC1	1.18263	0.241996	0.00601899	0.0338143	up	no
ENSG00000149428	HYOU1	1.25001	0.321937	0.0060216	0.0338226	up	no
ENSG00000176273	SLC35G1	0.698961	-0.516716	0.00602621	0.0338422	down	no
ENSG00000030419	IKZF2	0.271353	-1.88176	0.00603151	0.0338656	down	yes
ENSG00000111700	SLCO1B3	0.587239	-0.76798	0.00604645	0.0339368	down	no
ENSG00000249565	SERBP1P5	0.698201	-0.518285	0.00604646	0.0339368	down	no
ENSG00000212747	RTL8B	1.3139	0.393859	0.00606456	0.034032	up	no
ENSG00000214135	AC132008	0.704486	-0.505356	0.006071	0.0340587	down	no
ENSG00000105520	PLPPR2	1.31494	0.394998	0.00607161	0.0340587	up	no
ENSG00000101417	PXMP4	1.343	0.425461	0.00608959	0.0341486	up	no
ENSG00000270170	NCBP2AS2	1.27928	0.355337	0.00608992	0.0341486	up	no
ENSG00000177548	RABEP2	1.34584	0.428509	0.00609877	0.0341854	up	no
ENSG00000041880	PARP3	1.25662	0.329548	0.00609877	0.0341854	up	no
ENSG00000119953	SMNDC1	0.774003	-0.369589	0.00612878	0.0343471	down	no
ENSG00000135409	AMHR2	7.07591	2.82292	0.00614356	0.0344235	up	yes
ENSG00000005243	COPZ2	1.52115	0.605163	0.0061591	0.0345041	up	no
ENSG00000242028	HYPK	1.20739	0.271886	0.00616986	0.0345579	up	no
ENSG00000188766	SPRED3	2.61237	1.38536	0.00617696	0.0345912	up	yes
ENSG00000183401	CCDC159	2.02474	1.01774	0.00618371	0.0346225	up	yes
ENSG00000149636	DSN1	0.754991	-0.405469	0.00618617	0.0346298	down	no
ENSG00000117682	DHDDS	1.26503	0.339177	0.00620263	0.0347154	up	no
ENSG00000248027	ARHGAP42-AS1	550.237	9.10391	0.00621749	0.0347921	up	yes
ENSG00000132680	KHDC4	0.775859	-0.366133	0.00622581	0.0348321	down	no
ENSG00000137288	UQCC2	1.23422	0.303603	0.00622902	0.0348436	up	no
ENSG00000115266	APC2	1.44947	0.535528	0.00624089	0.0349034	up	no
ENSG00000213463	SYNJ2BP	0.706486	-0.501266	0.00624436	0.0349163	down	no
ENSG00000179603	GRM8	0.00563288	-7.47191	0.00624946	0.0349383	down	yes
ENSG00000125089	SH3TC1	1.49989	0.584859	0.0062533	0.0349532	up	no
ENSG00000161395	PGAP3	1.36515	0.449055	0.00625599	0.0349617	up	no
ENSG00000100138	SNU13	1.16414	0.219267	0.00626074	0.0349817	up	no
ENSG00000157349	DDX19B	1.20975	0.274705	0.00626195	0.0349819	up	no
ENSG00000204228	HSD17B8	1.23255	0.301647	0.00626483	0.0349915	up	no
ENSG00000047230	CTPS2	0.748456	-0.418011	0.00627084	0.035013	down	no
ENSG00000074935	TUBE1	0.661522	-0.596139	0.00627103	0.035013	down	no
ENSG00000175899	A2M	1.68903	0.756191	0.00627821	0.0350465	up	no
ENSG00000214776	AC092821	0.475426	-1.07271	0.00628563	0.0350813	down	yes
ENSG00000188015	S100A3	1.84782	0.885821	0.00628787	0.0350873	up	no
ENSG00000223945	AC244033	0.000808116	-10.2732	0.00629481	0.0351147	down	yes
ENSG00000135269	TES	0.795142	-0.330715	0.00629513	0.0351147	down	no
ENSG00000260328	AC104024	1.63888	0.712706	0.00629695	0.0351183	up	no
ENSG00000167645	YIF1B	1.21916	0.285884	0.00630042	0.0351311	up	no
ENSG00000167632	TRAPPC9	1.1593	0.213253	0.00630632	0.0351574	up	no
ENSG00000203950	RTL8A	1.16863	0.224822	0.00633125	0.0352886	up	no
ENSG00000234380	LINC01426	2.73285	1.45041	0.00633221	0.0352886	up	yes
ENSG00000137752	CASP1	0.716844	-0.480269	0.00633663	0.0353066	down	no
ENSG00000244513	AC109587	0.304646	-1.71479	0.00633905	0.0353135	down	yes
ENSG00000256525	POLG2	0.719881	-0.47417	0.00635655	0.0354044	down	no
ENSG00000239388	ASB14	0.285981	-1.80601	0.00637123	0.0354786	down	yes
ENSG00000063660	GPC1	1.24855	0.320252	0.00637331	0.0354786	up	no
ENSG00000235453	SMIM27	1.72135	0.78354	0.00637344	0.0354786	up	no
ENSG00000198952	SMG5	1.17453	0.232087	0.00637682	0.0354878	up	no
ENSG00000130816	DNMT1	1.16253	0.217263	0.00637747	0.0354878	up	no
ENSG00000130312	MRPL34	1.19365	0.25538	0.00638058	0.0354985	up	no
ENSG00000164902	PHAX	0.739191	-0.435981	0.00638536	0.0355146	down	no
ENSG00000034152	MAP2K3	1.38893	0.473977	0.00638584	0.0355146	up	no
ENSG00000213096	ZNF254	0.521032	-0.940557	0.00639489	0.0355582	down	no
ENSG00000108599	AKAP10	0.75791	-0.399902	0.00640097	0.0355854	down	no
ENSG00000198909	MAP3K3	1.21457	0.28045	0.00640701	0.0356001	up	no
ENSG00000169189	NSMCE1	1.18705	0.24738	0.00640714	0.0356001	up	no
ENSG00000172301	COPRS	1.26266	0.336464	0.00640719	0.0356001	up	no
ENSG00000225178	RPSAP58	1.22547	0.293331	0.00641361	0.0356292	up	no
ENSG00000274422	AC245060	0.237547	-2.07372	0.00642003	0.0356582	down	yes
ENSG00000188100	FAM25A	11.2147	3.48733	0.00642395	0.0356733	up	yes
ENSG00000171295	ZNF440	0.482781	-1.05056	0.00642642	0.0356805	down	yes
ENSG00000214078	CPNE1	1.18827	0.248859	0.00643786	0.0357373	up	no
ENSG00000230330	HMGN2P3	1.62476	0.700222	0.00644195	0.0357534	up	no
ENSG00000158050	DUSP2	1.71087	0.77473	0.00646886	0.035896	up	no
ENSG00000101624	CEP76	0.697791	-0.519133	0.00647322	0.0359136	down	no
ENSG00000144362	PHOSPHO2	0.515061	-0.957186	0.00647804	0.0359336	down	no
ENSG00000139914	FITM1	0.0013288	-9.55566	0.00648036	0.0359391	down	yes
ENSG00000206418	RAB12	0.75855	-0.398684	0.00648144	0.0359391	down	no
ENSG00000177084	POLE	1.16659	0.222298	0.00649416	0.036003	up	no
ENSG00000178096	BOLA1	1.29485	0.372782	0.00651061	0.0360875	up	no
ENSG00000144043	TEX261	1.17484	0.23247	0.00651704	0.0361164	up	no
ENSG00000164953	TMEM67	0.601289	-0.733869	0.00651917	0.0361215	down	no
ENSG00000166262	FAM227B	0.538124	-0.893989	0.00652902	0.0361694	down	no
ENSG00000135905	DOCK10	0.473088	-1.07982	0.00653471	0.0361885	down	yes
ENSG00000197170	PSMD12	0.752579	-0.410086	0.0065349	0.0361885	down	no
ENSG00000123352	SPATS2	0.762524	-0.391144	0.0065375	0.0361963	down	no
ENSG00000111679	PTPN6	1.23439	0.303794	0.00654872	0.0362516	up	no
ENSG00000107864	CPEB3	0.611406	-0.709798	0.0065538	0.036273	down	no
ENSG00000188660	LINC00319	1.26582	0.340068	0.00656037	0.0363026	up	no
ENSG00000233426	EIF3FP3	1.21175	0.277095	0.00657514	0.0363776	up	no
ENSG00000164933	SLC25A32	0.709441	-0.495246	0.0065799	0.0363972	down	no
ENSG00000178802	MPI	1.15121	0.203156	0.00658674	0.0364283	up	no
ENSG00000067836	ROGDI	1.25006	0.322	0.00659137	0.0364472	up	no
ENSG00000143390	RFX5	1.17504	0.232706	0.0066075	0.0365296	up	no
ENSG00000166908	PIP4K2C	1.18672	0.246979	0.00661091	0.0365417	up	no
ENSG00000183840	GPR39	1.96203	0.972351	0.00662528	0.0366144	up	no
ENSG00000275976	AC211476	658.803	9.3637	0.00662888	0.0366275	up	yes
ENSG00000267758	AC099811	0.0419119	-4.5765	0.00663326	0.0366374	down	yes
ENSG00000081870	HSPB11	0.763293	-0.38969	0.00663394	0.0366374	down	no
ENSG00000141577	CEP131	1.22797	0.296272	0.00663437	0.0366374	up	no
ENSG00000130856	ZNF236	0.658909	-0.601848	0.00664323	0.0366796	down	no
ENSG00000174151	CYB561D1	1.27722	0.35301	0.00665814	0.0367551	up	no
ENSG00000198917	SPOUT1	1.22283	0.290218	0.00666899	0.0368082	up	no
ENSG00000141574	SECTM1	1.37803	0.462605	0.00668615	0.0368962	up	no
ENSG00000203999	LINC01270	1.27492	0.350407	0.00668863	0.036903	up	no
ENSG00000158715	SLC45A3	1.39462	0.479873	0.00670534	0.0369883	up	no
ENSG00000198816	ZNF358	1.20127	0.264555	0.00671645	0.0370428	up	no
ENSG00000128829	EIF2AK4	0.764461	-0.387485	0.00672347	0.0370747	down	no
ENSG00000150753	CCT5	0.802457	-0.317504	0.00672591	0.0370811	down	no
ENSG00000103502	CDIPT	1.18912	0.2499	0.00672712	0.0370811	up	no
ENSG00000203667	COX20	0.663494	-0.591844	0.00673372	0.0371107	down	no
ENSG00000178980	SELENOW	1.29612	0.374195	0.00674821	0.0371836	up	no
ENSG00000196550	FAM72A	0.74293	-0.428703	0.00676495	0.037269	down	no
ENSG00000119396	RAB14	0.798348	-0.32491	0.00678563	0.037376	down	no
ENSG00000125845	BMP2	1.28779	0.364899	0.00679831	0.037439	up	no
ENSG00000102882	MAPK3	1.22993	0.298579	0.00680514	0.0374674	up	no
ENSG00000112695	COX7A2	1.18225	0.241532	0.00680597	0.0374674	up	no
ENSG00000168939	SPRY3	0.623964	-0.680466	0.00681022	0.0374838	down	no
ENSG00000023228	NDUFS1	0.759292	-0.397273	0.00681639	0.0375109	down	no
ENSG00000281344	HELLPAR	0.404772	-1.30482	0.00682278	0.0375391	down	yes
ENSG00000181577	C6orf223	1.16681	0.222573	0.00683487	0.0375953	up	no
ENSG00000003987	MTMR7	0.226867	-2.14008	0.00683551	0.0375953	down	yes
ENSG00000237864	LINC00322	1.88887	0.917525	0.00684683	0.0376506	up	no
ENSG00000165915	SLC39A13	1.28124	0.35754	0.00685575	0.0376927	up	no
ENSG00000287781	AC018714	0.424029	-1.23777	0.00685779	0.037697	down	yes
ENSG00000250899	AC125807	1.43289	0.51893	0.00686721	0.0377419	up	no
ENSG00000151176	PLBD2	1.17393	0.231352	0.00689112	0.0378611	up	no
ENSG00000197746	PSAP	1.19233	0.253787	0.00689144	0.0378611	up	no
ENSG00000188786	MTF1	0.732197	-0.449697	0.00690944	0.037953	down	no
ENSG00000239653	PSMD6-AS2	0.152277	-2.71523	0.0069191	0.0379991	down	yes
ENSG00000158669	GPAT4	1.15973	0.213792	0.00692226	0.0380094	up	no
ENSG00000020181	ADGRA2	1.36096	0.444626	0.00693124	0.0380517	up	no
ENSG00000156017	CARNMT1	0.673301	-0.570676	0.00693449	0.0380626	down	no
ENSG00000162851	TFB2M	0.74762	-0.419622	0.00694103	0.038087	down	no
ENSG00000196834	POTEI	0.00685627	-7.18836	0.00694148	0.038087	down	yes
ENSG00000125818	PSMF1	1.16272	0.217502	0.00694328	0.0380898	up	no
ENSG00000134030	CTIF	1.20395	0.267771	0.00695004	0.0381199	up	no
ENSG00000184220	CMSS1	0.787917	-0.343885	0.00695724	0.0381524	down	no
ENSG00000105499	PLA2G4C	1.93518	0.952468	0.00695978	0.0381593	up	no
ENSG00000168872	DDX19A	1.19638	0.258675	0.00696563	0.0381844	up	no
ENSG00000228502	EEF1A1P11	0.662161	-0.594745	0.00696733	0.0381867	down	no
ENSG00000187607	ZNF286A	0.690924	-0.533402	0.00700155	0.0383672	down	no
ENSG00000137166	FOXP4	1.19273	0.254264	0.00700414	0.0383743	up	no
ENSG00000198242	RPL23A	0.810493	-0.303129	0.00701032	0.0383978	down	no
ENSG00000141741	MIEN1	1.27722	0.353008	0.00701098	0.0383978	up	no
ENSG00000134250	NOTCH2	1.16895	0.225214	0.00702953	0.0384923	up	no
ENSG00000102978	POLR2C	1.17948	0.238149	0.00704294	0.0385586	up	no
ENSG00000277203	F8A1	1.25749	0.330543	0.00704774	0.0385779	up	no
ENSG00000122483	CCDC18	0.602699	-0.730491	0.00705685	0.0386136	down	no
ENSG00000015532	XYLT2	1.20182	0.265221	0.00705686	0.0386136	up	no
ENSG00000250305	TRMT9B	0.616395	-0.698073	0.00706946	0.0386755	down	no
ENSG00000120696	KBTBD7	0.614725	-0.701988	0.00707909	0.0387211	down	no
ENSG00000153246	PLA2R1	0.745812	-0.423117	0.00708311	0.0387359	down	no
ENSG00000276141	WHAMMP3	0.658141	-0.603532	0.00710102	0.0388209	down	no
ENSG00000109819	PPARGC1A	0.62041	-0.688707	0.00710124	0.0388209	down	no
ENSG00000164932	CTHRC1	776.69	9.6012	0.00710776	0.0388494	up	yes
ENSG00000273983	H3C8	1.57722	0.657386	0.0071243	0.0389327	up	no
ENSG00000105464	GRIN2D	1.72807	0.789163	0.00712605	0.0389351	up	no
ENSG00000125731	SH2D3A	1.42068	0.506584	0.00712874	0.0389427	up	no
ENSG00000106591	MRPL32	0.737629	-0.439033	0.00713126	0.0389493	down	no
ENSG00000196696	PDXDC2P-NPIPB14P	0.617612	-0.695227	0.00713851	0.038976	down	no
ENSG00000069493	CLEC2D	0.290615	-1.78282	0.00713875	0.038976	down	yes
ENSG00000148303	RPL7A	1.17879	0.237304	0.00714688	0.0390094	up	no
ENSG00000160445	ZER1	1.16501	0.220346	0.00714749	0.0390094	up	no
ENSG00000122642	FKBP9	1.14266	0.192394	0.00715697	0.0390541	up	no
ENSG00000196922	ZNF252P	0.632623	-0.660581	0.00718017	0.0391735	down	no
ENSG00000176715	ACSF3	1.18666	0.246907	0.00718505	0.039193	up	no
ENSG00000099822	HCN2	1.26676	0.341143	0.00719463	0.039238	up	no
ENSG00000214357	NEURL1B	1.25334	0.32578	0.00720749	0.039301	up	no
ENSG00000118507	AKAP7	0.555705	-0.84761	0.00721727	0.0393472	down	no
ENSG00000147164	SNX12	1.15154	0.20357	0.007222	0.0393658	up	no
ENSG00000188986	NELFB	1.19169	0.253004	0.00723635	0.0394368	up	no
ENSG00000122566	HNRNPA2B1	0.793907	-0.332957	0.00723895	0.0394437	down	no
ENSG00000270604	HCG17	0.065762	-3.9266	0.00724113	0.0394484	down	yes
ENSG00000106462	EZH2	0.748109	-0.41868	0.00725286	0.0395051	down	no
ENSG00000128578	STRIP2	0.727346	-0.459287	0.00725777	0.0395247	down	no
ENSG00000204611	ZNF616	0.526393	-0.925787	0.00726715	0.0395587	down	no
ENSG00000112640	PPP2R5D	1.19738	0.259881	0.00726751	0.0395587	up	no
ENSG00000185386	MAPK11	1.32377	0.404653	0.007268	0.0395587	up	no
ENSG00000167103	PIP5KL1	1.30078	0.379376	0.00727186	0.0395726	up	no
ENSG00000137815	RTF1	0.780438	-0.357644	0.00727417	0.0395779	down	no
ENSG00000241935	HOGA1	1.41298	0.498738	0.00727641	0.0395829	up	no
ENSG00000085733	CTTN	1.13629	0.184326	0.00727975	0.0395939	up	no
ENSG00000158773	USF1	1.2133	0.278942	0.00728212	0.0395995	up	no
ENSG00000167550	RHEBL1	1.34542	0.42806	0.00729133	0.0396424	up	no
ENSG00000133142	TCEAL4	0.787298	-0.345019	0.00729481	0.0396541	down	no
ENSG00000139083	ETV6	0.72175	-0.470429	0.00733304	0.0398489	down	no
ENSG00000082781	ITGB5	1.20602	0.270249	0.00733331	0.0398489	up	no
ENSG00000166326	TRIM44	0.790047	-0.33999	0.00733986	0.0398772	down	no
ENSG00000165494	PCF11	0.764614	-0.387196	0.00734326	0.0398884	down	no
ENSG00000167515	TRAPPC2L	1.19846	0.261181	0.00734597	0.039895	up	no
ENSG00000159692	CTBP1	1.16513	0.22049	0.00734715	0.039895	up	no
ENSG00000104835	SARS2	1.27001	0.344841	0.00735171	0.0399125	up	no
ENSG00000165197	VEGFD	435.776	8.76744	0.00735824	0.0399407	up	yes
ENSG00000092969	TGFB2	0.77178	-0.373739	0.00736036	0.039945	down	no
ENSG00000011304	PTBP1	1.157	0.210393	0.00737191	0.0400004	up	no
ENSG00000066135	KDM4A	1.2129	0.278457	0.00737633	0.0400171	up	no
ENSG00000196110	ZNF699	0.450476	-1.15048	0.00737951	0.0400271	down	yes
ENSG00000146757	ZNF92	0.479801	-1.05949	0.007384	0.0400441	down	yes
ENSG00000232486	AL592437	0.126992	-2.97719	0.00738583	0.0400468	down	yes
ENSG00000187741	FANCA	1.17142	0.228256	0.00739312	0.0400791	up	no
ENSG00000071859	FAM50A	1.16645	0.222122	0.00740891	0.0401527	up	no
ENSG00000182749	PAQR7	1.61985	0.695857	0.00740939	0.0401527	up	no
ENSG00000106330	MOSPD3	1.2696	0.344373	0.00742089	0.0402077	up	no
ENSG00000163636	PSMD6	0.790057	-0.339971	0.00744148	0.0403119	down	no
ENSG00000134243	SORT1	0.798731	-0.324219	0.00744783	0.040339	down	no
ENSG00000213277	MARCKSL1P1	0.000527613	-10.8882	0.00745449	0.0403678	down	yes
ENSG00000196642	RABL6	1.15377	0.206362	0.00746592	0.0404224	up	no
ENSG00000215386	MIR99AHG	0.640171	-0.643471	0.00746801	0.0404264	down	no
ENSG00000197442	MAP3K5	0.677799	-0.561071	0.00747434	0.040449	down	no
ENSG00000137802	MAPKBP1	1.24046	0.31087	0.00747491	0.040449	up	no
ENSG00000153044	CENPH	0.78473	-0.349732	0.00747887	0.0404631	down	no
ENSG00000104518	GSDMD	1.2421	0.312777	0.00748957	0.0405137	up	no
ENSG00000119812	FAM98A	0.779109	-0.360103	0.00749548	0.0405383	down	no
ENSG00000137409	MTCH1	1.16802	0.224066	0.00749915	0.0405508	up	no
ENSG00000196655	TRAPPC4	1.21875	0.285407	0.00750273	0.0405628	up	no
ENSG00000123297	TSFM	1.2053	0.269396	0.00751015	0.0405956	up	no
ENSG00000205629	LCMT1	1.20065	0.263813	0.00752796	0.0406845	up	no
ENSG00000169131	ZNF354A	0.584619	-0.774432	0.00753086	0.0406921	down	no
ENSG00000259070	LINC00639	104.796	6.71145	0.0075321	0.0406921	up	yes
ENSG00000161914	ZNF653	1.39758	0.482931	0.00754064	0.0407309	up	no
ENSG00000071127	WDR1	1.15535	0.208331	0.00754302	0.0407364	up	no
ENSG00000177854	TMEM187	1.30895	0.388407	0.00755014	0.0407634	up	no
ENSG00000100385	IL2RB	1.62426	0.699785	0.00755076	0.0407634	up	no
ENSG00000255624	C10orf88B	0.531273	-0.912474	0.00756663	0.0408417	down	no
ENSG00000115109	EPB41L5	0.6774	-0.56192	0.00756945	0.0408496	down	no
ENSG00000167106	FAM102A	1.18615	0.246285	0.00757922	0.0408858	up	no
ENSG00000198406	BZW1P2	0.615193	-0.70089	0.00758003	0.0408858	down	no
ENSG00000103569	AQP9	0.346752	-1.52802	0.00758027	0.0408858	down	yes
ENSG00000123179	EBPL	1.20027	0.263364	0.00759531	0.0409595	up	no
ENSG00000130726	TRIM28	1.18857	0.249225	0.00762163	0.041094	up	no
ENSG00000108423	TUBD1	0.621408	-0.686387	0.00762596	0.04111	down	no
ENSG00000135315	CEP162	0.462001	-1.11403	0.00764763	0.0412189	down	yes
ENSG00000261052	SULT1A3	2.41176	1.27009	0.00764892	0.0412189	up	yes
ENSG00000214389	RPS3AP26	0.791016	-0.338221	0.00765237	0.04123	down	no
ENSG00000104973	MED25	1.19259	0.254104	0.00767279	0.0413326	up	no
ENSG00000164258	NDUFS4	0.725656	-0.462643	0.00767507	0.0413374	down	no
ENSG00000013503	POLR3B	0.633467	-0.65866	0.00768292	0.0413722	down	no
ENSG00000175895	PLEKHF2	0.69632	-0.522177	0.00768728	0.0413882	down	no
ENSG00000122873	CISD1	0.768544	-0.379801	0.00769891	0.0414434	down	no
ENSG00000171861	MRM3	1.25105	0.323145	0.00770866	0.0414884	up	no
ENSG00000171100	MTM1	0.625498	-0.676922	0.00772193	0.0415489	down	no
ENSG00000109089	CDR2L	1.17722	0.235387	0.00772268	0.0415489	up	no
ENSG00000105698	USF2	1.17552	0.233298	0.00774132	0.0416417	up	no
ENSG00000174177	CTU2	1.33678	0.418757	0.00774435	0.0416504	up	no
ENSG00000136448	NMT1	1.139	0.187767	0.0077582	0.0417158	up	no
ENSG00000037042	TUBG2	1.27333	0.348605	0.00775952	0.0417158	up	no
ENSG00000116771	AGMAT	1.28612	0.363021	0.0077607	0.0417158	up	no
ENSG00000104964	TLE5	1.1839	0.243548	0.00776318	0.0417217	up	no
ENSG00000101182	PSMA7	1.16569	0.221188	0.00778232	0.041817	up	no
ENSG00000122033	MTIF3	0.707633	-0.498927	0.0077878	0.0418389	down	no
ENSG00000125122	LRRC29	2.53121	1.33983	0.00779344	0.0418617	up	yes
ENSG00000122126	OCRL	0.774202	-0.369217	0.00780253	0.0418978	down	no
ENSG00000103254	ANTKMT	1.33201	0.413605	0.00780297	0.0418978	up	no
ENSG00000103544	VPS35L	1.22127	0.288385	0.00781111	0.041934	up	no
ENSG00000007255	TRAPPC6A	1.34304	0.425502	0.00781547	0.0419498	up	no
ENSG00000285280	AL390957	102.559	6.68031	0.00782056	0.0419696	up	yes
ENSG00000178826	TMEM139	1.26324	0.337127	0.00782502	0.041986	up	no
ENSG00000025434	NR1H3	1.21774	0.284204	0.00783389	0.0420261	up	no
ENSG00000133313	CNDP2	1.19406	0.25587	0.0078395	0.0420486	up	no
ENSG00000135956	TMEM127	1.16742	0.223319	0.00784621	0.042077	up	no
ENSG00000172379	ARNT2	1.19607	0.258307	0.00784891	0.042084	up	no
ENSG00000169682	SPNS1	1.24997	0.321894	0.0078662	0.0421691	up	no
ENSG00000116574	RHOU	0.681457	-0.553305	0.00787124	0.0421885	down	no
ENSG00000111325	OGFOD2	1.32698	0.408144	0.00787305	0.0421907	up	no
ENSG00000170325	PRDM10	0.692457	-0.530204	0.00788246	0.0422319	down	no
ENSG00000110697	PITPNM1	1.21988	0.286743	0.00788357	0.0422319	up	no
ENSG00000227973	PIN4P1	0.150633	-2.73089	0.00788855	0.0422509	down	yes
ENSG00000137801	THBS1	1.44989	0.535944	0.00788994	0.0422509	up	no
ENSG00000196199	MPHOSPH8	0.674211	-0.568728	0.0078946	0.0422683	down	no
ENSG00000007264	MATK	2.40914	1.26852	0.00789768	0.0422711	up	yes
ENSG00000172183	ISG20	1.46403	0.549945	0.00789796	0.0422711	up	no
ENSG00000138131	LOXL4	1.90473	0.929584	0.00790697	0.0423117	up	no
ENSG00000205129	C4orf47	0.450274	-1.15112	0.00792005	0.0423741	down	yes
ENSG00000150873	C2orf50	130.913	7.03247	0.00792221	0.0423781	up	yes
ENSG00000213799	ZNF845	0.374094	-1.41853	0.00792574	0.0423894	down	yes
ENSG00000177788	AL162595	0.681734	-0.552719	0.00793737	0.042444	down	no
ENSG00000106012	IQCE	1.23073	0.29952	0.00794461	0.0424751	up	no
ENSG00000084623	EIF3I	1.1752	0.232904	0.00798748	0.0426966	up	no
ENSG00000108960	MMD	0.731654	-0.450767	0.0080003	0.0427575	down	no
ENSG00000279718	SNX18P12	0.225183	-2.15083	0.00800554	0.0427779	down	yes
ENSG00000106868	SUSD1	1.65173	0.723974	0.00800896	0.0427885	up	no
ENSG00000118579	MED28	0.786755	-0.346014	0.00801522	0.0428142	down	no
ENSG00000162852	CNST	0.753818	-0.407713	0.00802057	0.0428352	down	no
[truncated: 25,827 more rows]
